# Supplementary material for: Elucidation of the Cellular Interactome of African Swine Fever Virus Fusion Proteins and Identification of Potential Therapeutic Targets
Source: Viruses. 2023 Apr 29;15(5):1098. doi: 10.3390/v15051098 (PMC10221787; doi:10.3390/v15051098)
Supplement: Supplementary file 1 [file viruses-15-01098-s001.zip]

Archive with 16 entries (16 files):
- Figure S1.tif
- Figure S2.tif
- Figure S3.tif
- Figure S4.tif
- Figure S5.tif
- Figure S6.tif
- Figure S7.tif
- Table S1A P34 Interactome.xlsx
- Table S1B E199L Interactome.xlsx
- Table S1C MGF360-15R Interactome.xlsx
- Table S1D E248R Interactome.xlsx
- Table S2A P34 Enrichment analysis.xlsx
- Table S2B E199L Enrichment analysis.xlsx
- Table S2C MGF360-15R Enrichment analysis.xlsx
- Table S2D E248R Enrichment analysis.xlsx
- Table S3 Network and MCODE components.xlsx
