# Supplementary material for: Elucidation of the Cellular Interactome of African Swine Fever Virus Fusion Proteins and Identification of Potential Therapeutic Targets
Source: Viruses. 2023 Apr 29;15(5):1098. doi: 10.3390/v15051098 (PMC10221787; doi:10.3390/v15051098)
Supplement: Supplementary file 1 [file viruses-15-01098-s001.zip › Table S1A P34 Interactome.xlsx]

## Sheet: Sheet1
	-LogPvalue	Log2 Fold change	Protein IDs	Majority protein IDs	Majority protein IDs	Gene Symbol	Description	Peptides	Unique peptides	Sequence coverage [%]
	2.81828	17.6368	P34	P34	P34	P34		51	51	93.8
1	4.2026	6.30118	sp|Q8N9F7|GDPD1_HUMAN	sp|Q8N9F7|GDPD1_HUMAN	Q8N9F7	GDPD1	glycerophosphodiester phosphodiesterase domain containing 1	18	18	57.6
2	2.35364	4.9005	sp|Q9HDC9|APMAP_HUMAN	sp|Q9HDC9|APMAP_HUMAN	Q9HDC9	APMAP	adipocyte plasma membrane associated protein	15	15	42.5
3	3.29279	4.45364	sp|Q99536|VAT1_HUMAN	sp|Q99536|VAT1_HUMAN	Q99536	VAT1	vesicle amine transport 1	10	10	32.3
4	2.16152	3.78623	sp|O75915|PRAF3_HUMAN	sp|O75915|PRAF3_HUMAN	O75915	ARL6IP5	ADP ribosylation factor like GTPase 6 interacting protein 5	6	6	24.5
5	2.19634	3.70222	sp|Q8NHH9|ATLA2_HUMAN;sp|Q8WXF7|ATLA1_HUMAN	sp|Q8NHH9|ATLA2_HUMAN	Q8NHH9	ATL2	atlastin GTPase 2	12	12	24.5
6	2.93993	3.59717	sp|O43760|SNG2_HUMAN	sp|O43760|SNG2_HUMAN	O43760	SYNGR2	synaptogyrin 2	3	3	12.9
7	2.92976	3.41362	sp|Q8N183|NDUF2_HUMAN	sp|Q8N183|NDUF2_HUMAN	Q8N183	NDUFAF2	NADH:ubiquinone oxidoreductase complex assembly factor 2	7	7	53.8
8	2.78386	3.40263	sp|Q9UHG3|PCYOX_HUMAN	sp|Q9UHG3|PCYOX_HUMAN	Q9UHG3	PCYOX1	prenylcysteine oxidase 1	13	13	33.7
9	2.28192	3.2794	sp|Q9H3N1|TMX1_HUMAN	sp|Q9H3N1|TMX1_HUMAN	Q9H3N1	TMX1	thioredoxin related transmembrane protein 1	7	7	23.9
10	2.30045	3.26022	sp|Q16850|CP51A_HUMAN	sp|Q16850|CP51A_HUMAN	Q16850	CYP51A1	cytochrome P450 family 51 subfamily A member 1	20	20	44.7
11	1.56678	2.93883	sp|Q8TC12|RDH11_HUMAN;sp|Q96NR8|RDH12_HUMAN	sp|Q8TC12|RDH11_HUMAN	Q8TC12	RDH11	retinol dehydrogenase 11	11	11	43.1
12	1.30092	2.74295	sp|P30519|HMOX2_HUMAN	sp|P30519|HMOX2_HUMAN	P30519	HMOX2	heme oxygenase 2	17	17	67.4
13	1.58785	2.6614	sp|Q15738|NSDHL_HUMAN	sp|Q15738|NSDHL_HUMAN	Q15738	NSDHL	NAD(P) dependent steroid dehydrogenase-like	13	13	44.5
14	2.24657	2.54468	sp|P61165|TM258_HUMAN	sp|P61165|TM258_HUMAN	P61165	TMEM258	transmembrane protein 258	1	1	10.1
15	2.55097	2.51521	sp|Q9NQC3|RTN4_HUMAN	sp|Q9NQC3|RTN4_HUMAN	Q9NQC3	RTN4	reticulon 4	6	6	9.7
16	2.11954	2.46072	sp|Q9Y394|DHRS7_HUMAN	sp|Q9Y394|DHRS7_HUMAN	Q9Y394	DHRS7	dehydrogenase/reductase 7	9	9	40.7
17	1.64777	2.44676	sp|Q8WTV0|SCRB1_HUMAN	sp|Q8WTV0|SCRB1_HUMAN	Q8WTV0	SCARB1	scavenger receptor class B member 1	4	4	8.2
18	1.8699	2.36844	sp|Q92575|UBXN4_HUMAN	sp|Q92575|UBXN4_HUMAN	Q92575	UBXN4	UBX domain protein 4	2	2	6.9
19	2.93381	2.28248	sp|Q15907|RB11B_HUMAN	sp|Q15907|RB11B_HUMAN	Q15907	RAB11B	RAB11B, member RAS oncogene family	12	1	56.9
20	1.47852	2.25586	sp|P20339|RAB5A_HUMAN	sp|P20339|RAB5A_HUMAN	P20339	RAB5A	RAB5A, member RAS oncogene family	8	5	49.8
21	1.24513	2.24032	sp|P21964|COMT_HUMAN	sp|P21964|COMT_HUMAN	P21964	COMT	catechol-O-methyltransferase	7	7	37.6
22	4.12209	2.20105	sp|Q9NTJ5|SAC1_HUMAN	sp|Q9NTJ5|SAC1_HUMAN	Q9NTJ5	SACM1L	SAC1 like phosphatidylinositide phosphatase	18	18	35.3
23	1.70761	2.19924	sp|P08240|SRPRA_HUMAN	sp|P08240|SRPRA_HUMAN	P08240	SRPRA	SRP receptor subunit alpha	14	14	31.2
24	2.3718	2.13151	sp|O60488|ACSL4_HUMAN	sp|O60488|ACSL4_HUMAN	O60488	ACSL4	acyl-CoA synthetase long chain family member 4	11	9	21.5
25	1.77995	2.12886	sp|Q14697|GANAB_HUMAN	sp|Q14697|GANAB_HUMAN	Q14697	GANAB	glucosidase II alpha subunit	19	19	25.2
26	2.12668	2.11891	sp|Q6DD88|ATLA3_HUMAN	sp|Q6DD88|ATLA3_HUMAN	Q6DD88	ATL3	atlastin GTPase 3	9	9	23.1
27	1.71636	1.99132	sp|Q15041|AR6P1_HUMAN	sp|Q15041|AR6P1_HUMAN	Q15041	ARL6IP1	ADP ribosylation factor like GTPase 6 interacting protein 1	2	2	18.7
28	2.19008	1.984	sp|Q12907|LMAN2_HUMAN	sp|Q12907|LMAN2_HUMAN	Q12907	LMAN2	lectin, mannose binding 2	10	10	35.7
29	4.10774	1.9814	sp|P61019|RAB2A_HUMAN	sp|P61019|RAB2A_HUMAN	P61019	RAB2A	RAB2A, member RAS oncogene family	15	8	71.7
30	1.89264	1.93807	sp|P23786|CPT2_HUMAN	sp|P23786|CPT2_HUMAN	P23786	CPT2	carnitine palmitoyltransferase 2	10	10	22.2
31	3.60795	1.89357	sp|P51148|RAB5C_HUMAN	sp|P51148|RAB5C_HUMAN	P51148	RAB5C	RAB5C, member RAS oncogene family	10	7	61.6
32	1.49066	1.8888	sp|O95573|ACSL3_HUMAN	sp|O95573|ACSL3_HUMAN	O95573	ACSL3	acyl-CoA synthetase long chain family member 3	15	13	29.4
33	1.45397	1.8703	sp|Q5JTV8|TOIP1_HUMAN	sp|Q5JTV8|TOIP1_HUMAN	Q5JTV8	TOR1AIP1	torsin 1A interacting protein 1	7	7	19.2
34	1.91917	1.84304	sp|Q9Y5M8|SRPRB_HUMAN	sp|Q9Y5M8|SRPRB_HUMAN	Q9Y5M8	SRPRB	SRP receptor subunit beta	12	12	53.9
35	1.50902	1.81212	sp|P62316|SMD2_HUMAN	sp|P62316|SMD2_HUMAN	P62316	SNRPD2	small nuclear ribonucleoprotein D2 polypeptide	5	5	46.6
36	2.65005	1.79242	sp|Q9P0S3|ORML1_HUMAN;sp|Q53FV1|ORML2_HUMAN	sp|Q9P0S3|ORML1_HUMAN;sp|Q53FV1|ORML2_HUMAN	Q9P0S3	ORMDL1	ORMDL sphingolipid biosynthesis regulator 1	4	2	34.6
37	2.48174	1.7918	sp|P04843|RPN1_HUMAN	sp|P04843|RPN1_HUMAN	P04843	RPN1	ribophorin I	43	43	70.5
38	1.35329	1.78132	sp|Q9NQE9|HINT3_HUMAN	sp|Q9NQE9|HINT3_HUMAN	Q9NQE9	HINT3	histidine triad nucleotide binding protein 3	2	2	21.4
39	2.58671	1.69029	sp|P20338|RAB4A_HUMAN;sp|P61018|RAB4B_HUMAN	sp|P20338|RAB4A_HUMAN	P20338	RAB4A	RAB4A, member RAS oncogene family	6	6	37.2
40	1.30588	1.66581	sp|Q9UL25|RAB21_HUMAN	sp|Q9UL25|RAB21_HUMAN	Q9UL25	RAB21	RAB21, member RAS oncogene family	7	7	40.4
41	1.45406	1.62061	sp|Q9BRR6|ADPGK_HUMAN	sp|Q9BRR6|ADPGK_HUMAN	Q9BRR6	ADPGK	ADP dependent glucokinase	3	3	9.1
42	1.74638	1.58847	sp|P61106|RAB14_HUMAN	sp|P61106|RAB14_HUMAN	P61106	RAB14	RAB14, member RAS oncogene family	16	16	75.8
43	2.34877	1.58264	sp|P51149|RAB7A_HUMAN	sp|P51149|RAB7A_HUMAN	P51149	RAB7A	RAB7A, member RAS oncogene family	17	17	83.6
44	2.78484	1.50296	sp|P27824|CALX_HUMAN;sp|O14967|CLGN_HUMAN	sp|P27824|CALX_HUMAN	P27824	CANX	calnexin	32	32	54.7
45	2.65571	1.39126	sp|P20340|RAB6A_HUMAN	sp|P20340|RAB6A_HUMAN	P20340	RAB6A	RAB6A, member RAS oncogene family	15	6	62.5
46	1.95054	1.35486	sp|Q9NVJ2|ARL8B_HUMAN	sp|Q9NVJ2|ARL8B_HUMAN	Q9NVJ2	ARL8B	ADP ribosylation factor like GTPase 8B	3	2	14
47	1.97914	1.25542	sp|P16435|NCPR_HUMAN	sp|P16435|NCPR_HUMAN	P16435	NCPR	cytochrome p450 oxidoreductase	34	34	58.2
48	3.456	1.251	sp|P62820|RAB1A_HUMAN	sp|P62820|RAB1A_HUMAN	P62820	RAB1A	RAB1A, member RAS oncogene family	15	8	62
