# Supplementary material for: Elucidation of the Cellular Interactome of African Swine Fever Virus Fusion Proteins and Identification of Potential Therapeutic Targets
Source: Viruses. 2023 Apr 29;15(5):1098. doi: 10.3390/v15051098 (PMC10221787; doi:10.3390/v15051098)
Supplement: Supplementary file 1 [file viruses-15-01098-s001.zip › Table S1B E199L Interactome.xlsx]

## Sheet: Sheet1
	-LogPvalue	Log2 Fold change	Protein IDs	Majority protein IDs	Majority protein IDs	Gene Symbol	Description	Peptides	Unique peptides	Sequence coverage [%]
	3.78796	7.98205	E199L	E199L	E199L			8	8	51.8
1	4.11706	5.10627	sp|O15258|RER1_HUMAN	sp|O15258|RER1_HUMAN	O15258	RER1	retention in endoplasmic reticulum sorting receptor 1	4	4	24.5
2	4.15013	4.94016	sp|Q9UNL2|SSRG_HUMAN	sp|Q9UNL2|SSRG_HUMAN	Q9UNL2	SSR3	signal sequence receptor subunit 3	4	4	28.1
3	5.9177	4.57877	sp|Q96QD8|S38A2_HUMAN	sp|Q96QD8|S38A2_HUMAN	Q96QD8	SLC38A2	solute carrier family 38 member 2	4	4	11.5
4	1.85735	4.38916	sp|Q9C0D9|EPT1_HUMAN	sp|Q9C0D9|EPT1_HUMAN	Q9C0D9	SELENOI	selenoprotein I	4	4	13.9
5	1.98399	4.3394	sp|O75352|MPU1_HUMAN	sp|O75352|MPU1_HUMAN	O75352	MPDU1	mannose-P-dolichol utilization defect 1	3	3	13.8
6	1.82981	4.25853	sp|Q15027|ACAP1_HUMAN	sp|Q15027|ACAP1_HUMAN	Q15027	ACAP1	ArfGAP with coiled-coil, ankyrin repeat and PH domains 1	1	1	2.2
7	3.82579	4.22582	sp|Q9P003|CNIH4_HUMAN	sp|Q9P003|CNIH4_HUMAN	Q9P003	CNIH4	cornichon family AMPA receptor auxiliary protein 4	1	1	14.4
8	1.52006	4.00306	sp|O43169|CYB5B_HUMAN	sp|O43169|CYB5B_HUMAN	O43169	CYB5B	cytochrome b5 type B	5	5	64.7
9	3.16152	3.8708	sp|Q9Y3A6|TMED5_HUMAN	sp|Q9Y3A6|TMED5_HUMAN	Q9Y3A6	TMED5	transmembrane p24 trafficking protein 5	3	3	25.8
10	2.33364	3.84275	sp|Q9Y6A9|SPCS1_HUMAN	sp|Q9Y6A9|SPCS1_HUMAN	Q9Y6A9	SPCS1	signal peptidase complex subunit 1	1	1	10.1
11	4.01901	3.82707	sp|P05976|MYL1_HUMAN;sp|P08590|MYL3_HUMAN	sp|P05976|MYL1_HUMAN;sp|P08590|MYL3_HUMAN	P05976	MYL1	myosin light chain 1	1	1	8.2
12	2.84713	3.77833	sp|Q6RW13|ATRAP_HUMAN	sp|Q6RW13|ATRAP_HUMAN	Q6RW13	AGTRAP	angiotensin II receptor associated protein	2	2	24.5
13	3.01379	3.77616	sp|Q8NF91|SYNE1_HUMAN	sp|Q8NF91|SYNE1_HUMAN	Q8NF91	SYNE1	spectrin repeat containing nuclear envelope protein 1	3	3	0.4
14	1.67978	3.73964	sp|Q16563|SYPL1_HUMAN	sp|Q16563|SYPL1_HUMAN	Q16563	SYPL1	synaptophysin like 1	3	3	19.7
15	2.06985	3.72893	sp|P57088|TMM33_HUMAN	sp|P57088|TMM33_HUMAN	P57088	TMEM33	transmembrane protein 33	10	10	44.5
16	5.68221	3.64841	sp|Q969M3|YIPF5_HUMAN	sp|Q969M3|YIPF5_HUMAN	Q969M3	YIPF5	Yip1 domain family member 5	3	3	22.2
17	1.89895	3.61599	sp|Q6UW68|TM205_HUMAN	sp|Q6UW68|TM205_HUMAN	Q6UW68	TMEM205	transmembrane protein 205	5	5	28
18	1.42348	3.49243	sp|P30519|HMOX2_HUMAN	sp|P30519|HMOX2_HUMAN	P30519	HMOX2	heme oxygenase 2	17	17	67.4
19	2.65177	3.46365	sp|Q7Z7H5|TMED4_HUMAN	sp|Q7Z7H5|TMED4_HUMAN	Q7Z7H5	TMED4	transmembrane p24 trafficking protein 4	4	3	22.5
20	3.09465	3.40548	sp|O43760|SNG2_HUMAN	sp|O43760|SNG2_HUMAN	O43760	SYNGR2	synaptogyrin 2	3	3	12.9
21	2.40265	3.35775	sp|Q13423|NNTM_HUMAN	sp|Q13423|NNTM_HUMAN	Q13423	NNT	nicotinamide nucleotide transhydrogenase	16	16	18.3
22	3.90937	3.34798	sp|Q99805|TM9S2_HUMAN	sp|Q99805|TM9S2_HUMAN	Q99805	TM9SF2	transmembrane 9 superfamily member 2	6	6	9.8
23	4.76358	3.33867	sp|Q969E2|SCAM4_HUMAN	sp|Q969E2|SCAM4_HUMAN	Q969E2	SCAMP4	secretory carrier membrane protein 4	3	3	22.3
24	1.60455	3.32802	sp|P31930|QCR1_HUMAN	sp|P31930|QCR1_HUMAN	P31930	UQCRC1	ubiquinol-cytochrome c reductase core protein 1	21	20	50.4
25	3.03242	3.32266	sp|Q9HCU5|PREB_HUMAN	sp|Q9HCU5|PREB_HUMAN	Q9HCU5	PREB	prolactin regulatory element binding	9	9	35.7
26	3.2511	3.31572	sp|Q15155|NOMO1_HUMAN	sp|Q15155|NOMO1_HUMAN	Q15155	NOMO1	NODAL modulator 1	27	1	36.1
27	2.75573	3.31107	sp|Q12893|TM115_HUMAN	sp|Q12893|TM115_HUMAN	Q12893	TMEM115	transmembrane protein 115	4	4	22.2
28	2.03292	3.29249	sp|Q96A33|CCD47_HUMAN	sp|Q96A33|CCD47_HUMAN	Q96A33	CCDC47	coiled-coil domain containing 47	21	21	46.2
29	2.5016	3.25265	sp|Q9BUN8|DERL1_HUMAN	sp|Q9BUN8|DERL1_HUMAN	Q9BUN8	DERL1	derlin 1	4	4	15.9
30	1.67545	3.19434	sp|Q15125|EBP_HUMAN	sp|Q15125|EBP_HUMAN	Q15125	EBP	EBP cholestenol delta-isomerase	3	3	16.5
31	3.24846	3.18894	sp|Q8NEW0|ZNT7_HUMAN	sp|Q8NEW0|ZNT7_HUMAN	Q8NEW0	SLC30A7	solute carrier family 30 member 7	2	2	6.6
32	1.96221	3.17832	sp|Q14108|SCRB2_HUMAN	sp|Q14108|SCRB2_HUMAN	Q14108	SCARB2	scavenger receptor class B member 2	6	6	17.6
33	1.82155	3.14292	sp|Q9NYP7|ELOV5_HUMAN	sp|Q9NYP7|ELOV5_HUMAN	Q9NYP7	ELOVL5	ELOVL fatty acid elongase 5	2	2	7
34	3.66902	3.1189	sp|Q9Y6M9|NDUB9_HUMAN	sp|Q9Y6M9|NDUB9_HUMAN	Q9Y6M9	NDUFB9	NADH:ubiquinone oxidoreductase subunit B9	3	3	24.6
35	2.85733	3.09938	sp|Q99942|RNF5_HUMAN	sp|Q99942|RNF5_HUMAN	Q99942	RNF5	ring finger protein 5	4	4	21.7
36	2.86166	3.06873	sp|Q10471|GALT2_HUMAN	sp|Q10471|GALT2_HUMAN	Q10471	GALNT2	polypeptide N-acetylgalactosaminyltransferase 2	17	17	37
37	5.42593	3.06864	sp|Q96S66|CLCC1_HUMAN	sp|Q96S66|CLCC1_HUMAN	Q96S66	CLCC1	chloride channel CLIC like 1	9	9	21.8
38	1.87411	3.04977	sp|Q9P2X0|DPM3_HUMAN	sp|Q9P2X0|DPM3_HUMAN	Q9P2X0	DPM3	dolichyl-phosphate mannosyltransferase subunit 3, regulatory	2	2	23.9
39	2.08607	3.03926	sp|O96005|CLPT1_HUMAN	sp|O96005|CLPT1_HUMAN	O96005	CLPTM1	CLPTM1 regulator of GABA type A receptor forward trafficking	11	11	27.2
40	1.81863	3.02965	sp|P00167|CYB5_HUMAN	sp|P00167|CYB5_HUMAN	P00167	CYB5A	cytochrome b5 type A	6	6	49.3
41	2.68037	2.98769	sp|P49257|LMAN1_HUMAN	sp|P49257|LMAN1_HUMAN	P49257	LMAN1	lectin, mannose binding 1	13	13	32.9
42	2.65041	2.97836	sp|Q8TCJ2|STT3B_HUMAN	sp|Q8TCJ2|STT3B_HUMAN	Q8TCJ2	STT3B	STT3 oligosaccharyltransferase complex catalytic subunit B	16	15	19.2
43	3.03507	2.96898	sp|P49755|TMEDA_HUMAN	sp|P49755|TMEDA_HUMAN	P49755	TMED10	transmembrane p24 trafficking protein 10	14	14	44.7
44	3.94621	2.94713	sp|P18031|PTN1_HUMAN	sp|P18031|PTN1_HUMAN	P18031	PTPN1	protein tyrosine phosphatase non-receptor type 1	16	16	47.1
45	1.55826	2.92496	sp|P04844|RPN2_HUMAN	sp|P04844|RPN2_HUMAN	P04844	RPN2	ribophorin II	25	25	49.6
46	1.35786	2.90926	sp|Q6NUK1|SCMC1_HUMAN	sp|Q6NUK1|SCMC1_HUMAN	Q6NUK1	SLC25A24	solute carrier family 25 member 24	10	10	29.6
47	1.90333	2.90452	sp|Q92616|GCN1_HUMAN	sp|Q92616|GCN1_HUMAN	Q92616	GCN1	GCN1 activator of EIF2AK4	39	39	18.9
48	2.93295	2.88984	sp|P16435|NCPR_HUMAN	sp|P16435|NCPR_HUMAN	P16435	POR	cytochrome p450 oxidoreductase	34	34	58.2
49	1.79453	2.88483	sp|Q9Y3E0|GOT1B_HUMAN	sp|Q9Y3E0|GOT1B_HUMAN	Q9Y3E0	GOLT1B	golgi transport 1B	4	4	26.8
50	3.245	2.8742	sp|Q92544|TM9S4_HUMAN	sp|Q92544|TM9S4_HUMAN	Q92544	TM9SF4	transmembrane 9 superfamily member 4	6	6	12.9
51	2.95752	2.87378	sp|P56385|ATP5I_HUMAN	sp|P56385|ATP5I_HUMAN	P56385	ATP5ME	ATP synthase membrane subunit e	2	2	30.4
52	2.06002	2.87005	sp|Q9H0U3|MAGT1_HUMAN	sp|Q9H0U3|MAGT1_HUMAN	Q9H0U3	MAGT1	magnesium transporter 1	5	5	14.3
53	2.83096	2.84647	sp|Q9Y3B3|TMED7_HUMAN	sp|Q9Y3B3|TMED7_HUMAN	Q9Y3B3	TMED7	transmembrane p24 trafficking protein 7	7	7	40.2
54	2.63745	2.82826	sp|O14950|ML12B_HUMAN;sp|P24844|MYL9_HUMAN	sp|O14950|ML12B_HUMAN	O14950	MYL12A	myosin light chain 12A	13	1	83.7
55	1.67501	2.82527	sp|Q8N766|EMC1_HUMAN	sp|Q8N766|EMC1_HUMAN	Q8N766	EMC1	ER membrane protein complex subunit 1	20	20	30.8
56	2.85824	2.8218	sp|P67812|SC11A_HUMAN;sp|P0C7V7|SC11B_HUMAN	sp|P67812|SC11A_HUMAN	P67812	SEC11A	SEC11 homolog A, signal peptidase complex subunit	9	9	38
57	2.85264	2.80984	sp|Q8NBM4|UBAC2_HUMAN	sp|Q8NBM4|UBAC2_HUMAN	Q8NBM4	UBAC2	UBA domain containing 2	4	4	18
58	1.57303	2.80115	sp|O75915|PRAF3_HUMAN	sp|O75915|PRAF3_HUMAN	O75915	ARL6IP5	ADP ribosylation factor like GTPase 6 interacting protein 5	6	6	24.5
59	1.53289	2.76215	sp|Q969X5|ERGI1_HUMAN	sp|Q969X5|ERGI1_HUMAN	Q969X5	ERGIC1	endoplasmic reticulum-golgi intermediate compartment 1	8	8	33.1
60	2.79529	2.72982	sp|Q969V3|NCLN_HUMAN	sp|Q969V3|NCLN_HUMAN	Q969V3	NCLN	nicalin	15	15	34.5
61	2.53103	2.70929	sp|Q96G23|CERS2_HUMAN	sp|Q96G23|CERS2_HUMAN	Q96G23	CERS2	ceramide synthase 2	3	3	9.2
62	3.19213	2.70718	sp|Q9Y3D6|FIS1_HUMAN	sp|Q9Y3D6|FIS1_HUMAN	Q9Y3D6	FIS1	fission, mitochondrial 1	4	4	32.2
63	1.58842	2.68945	sp|Q02878|RL6_HUMAN	sp|Q02878|RL6_HUMAN	Q02878	RPL6	ribosomal protein L6	18	18	55.6
64	3.26495	2.67656	sp|Q9UGP8|SEC63_HUMAN	sp|Q9UGP8|SEC63_HUMAN	Q9UGP8	SEC63	SEC63 homolog, protein translocation regulator	15	15	22
65	3.44528	2.67203	sp|Q9BVK6|TMED9_HUMAN	sp|Q9BVK6|TMED9_HUMAN	Q9BVK6	TMED9	transmembrane p24 trafficking protein 9	10	9	38.3
66	2.71935	2.66458	sp|O95816|BAG2_HUMAN	sp|O95816|BAG2_HUMAN	O95816	BAG2	BAG cochaperone 2	6	6	33.2
67	2.00983	2.6606	sp|Q96CS3|FAF2_HUMAN	sp|Q96CS3|FAF2_HUMAN	Q96CS3	FAF2	Fas associated factor family member 2	19	19	67.2
68	2.76655	2.63942	sp|P09493|TPM1_HUMAN	sp|P09493|TPM1_HUMAN	P09493	TPM1	tropomyosin 1	16	4	43.7
69	3.46446	2.638	sp|O75844|FACE1_HUMAN	sp|O75844|FACE1_HUMAN	O75844	ZMPSTE24	zinc metallopeptidase STE24	12	12	23.2
70	4.07794	2.63652	sp|Q6UWP7|LCLT1_HUMAN	sp|Q6UWP7|LCLT1_HUMAN	Q6UWP7	LCLAT1	lysocardiolipin acyltransferase 1	8	8	20
71	3.11485	2.60855	sp|O60784|TOM1_HUMAN	sp|O60784|TOM1_HUMAN	O60784	TOM1	target of myb1 membrane trafficking protein	7	7	27
72	1.67119	2.5856	sp|Q9BV81|EMC6_HUMAN	sp|Q9BV81|EMC6_HUMAN	Q9BV81	EMC6	ER membrane protein complex subunit 6	3	3	26.4
73	1.30356	2.5812	sp|Q9HDC9|APMAP_HUMAN	sp|Q9HDC9|APMAP_HUMAN	Q9HDC9	APMAP	adipocyte plasma membrane associated protein	15	15	42.5
74	2.29696	2.57999	sp|O14980|XPO1_HUMAN	sp|O14980|XPO1_HUMAN	O14980	XPO1	exportin 1	26	26	33
75	2.23703	2.56696	sp|P56134|ATPK_HUMAN	sp|P56134|ATPK_HUMAN	P56134	ATP5MF	ATP synthase membrane subunit f	3	3	42.6
76	1.49887	2.56315	sp|O15126|SCAM1_HUMAN	sp|O15126|SCAM1_HUMAN	O15126	SCAMP1	secretory carrier membrane protein 1	5	5	26.6
77	4.17215	2.55971	sp|Q9NTJ5|SAC1_HUMAN	sp|Q9NTJ5|SAC1_HUMAN	Q9NTJ5	SACM1L	SAC1 like phosphatidylinositide phosphatase	18	18	35.3
78	2.88701	2.52996	sp|Q8N5K1|CISD2_HUMAN	sp|Q8N5K1|CISD2_HUMAN	Q8N5K1	CISD2	CDGSH iron sulfur domain 2	10	10	57.8
79	2.00159	2.52456	sp|P00387|NB5R3_HUMAN	sp|P00387|NB5R3_HUMAN	P00387	CYB5R3	cytochrome b5 reductase 3	16	16	56.8
80	2.68894	2.51921	sp|Q5J8M3|EMC4_HUMAN	sp|Q5J8M3|EMC4_HUMAN	Q5J8M3	EMC4	ER membrane protein complex subunit 4	3	3	22.4
81	2.61395	2.51039	sp|Q8N0U8|VKORL_HUMAN	sp|Q8N0U8|VKORL_HUMAN	Q8N0U8	VKORC1L1	vitamin K epoxide reductase complex subunit 1 like 1	3	3	15.9
82	2.96781	2.50711	sp|O00264|PGRC1_HUMAN	sp|O00264|PGRC1_HUMAN	O00264	PGRMC1	progesterone receptor membrane component 1	16	15	65.6
83	2.36138	2.48785	sp|O15121|DEGS1_HUMAN	sp|O15121|DEGS1_HUMAN	O15121	DEGS1	delta 4-desaturase, sphingolipid 1	3	3	15.8
84	3.40055	2.48633	sp|O43292|GPAA1_HUMAN	sp|O43292|GPAA1_HUMAN	O43292	GPAA1	glycosylphosphatidylinositol anchor attachment 1	3	3	5.6
85	1.45453	2.45442	sp|Q9NPA0|EMC7_HUMAN	sp|Q9NPA0|EMC7_HUMAN	Q9NPA0	EMC7	ER membrane protein complex subunit 7	6	6	36
86	1.56376	2.44615	sp|Q9NX62|IMPA3_HUMAN	sp|Q9NX62|IMPA3_HUMAN	Q9NX62	BPNT2	3'(2'), 5'-bisphosphate nucleotidase 2	6	6	29
87	5.55372	2.42605	sp|Q13308|PTK7_HUMAN	sp|Q13308|PTK7_HUMAN	Q13308	PTK7	protein tyrosine kinase 7 (inactive)	11	11	14.6
88	3.99246	2.40206	sp|Q9BVG9|PTSS2_HUMAN	sp|Q9BVG9|PTSS2_HUMAN	Q9BVG9	PTDSS2	phosphatidylserine synthase 2	3	3	10.3
89	3.66023	2.39138	sp|O95139|NDUB6_HUMAN	sp|O95139|NDUB6_HUMAN	O95139	NDUFB6	NADH:ubiquinone oxidoreductase subunit B6	1	1	7.8
90	3.14457	2.39022	sp|Q92520|FAM3C_HUMAN	sp|Q92520|FAM3C_HUMAN	Q92520	FAM3C	FAM3 metabolism regulating signaling molecule C	7	7	35.7
91	1.45806	2.3863	sp|O94874|UFL1_HUMAN;sp|Q92845|KIFA3_HUMAN	sp|O94874|UFL1_HUMAN	O94874	UFL1	UFM1 specific ligase 1	24	24	35.1
92	3.61513	2.36588	sp|Q9UKV5|AMFR_HUMAN	sp|Q9UKV5|AMFR_HUMAN	Q9UKV5	AMFR	autocrine motility factor receptor	8	8	25.7
93	2.86081	2.36475	sp|Q10469|MGAT2_HUMAN	sp|Q10469|MGAT2_HUMAN	Q10469	MGAT2	alpha-1,6-mannosyl-glycoprotein 2-beta-N-acetylglucosaminyltransferase	3	3	10.1
94	2.42258	2.36407	sp|Q15005|SPCS2_HUMAN	sp|Q15005|SPCS2_HUMAN	Q15005	SPCS2	signal peptidase complex subunit 2	14	14	51.8
95	2.67533	2.36198	sp|Q9HD20|AT131_HUMAN	sp|Q9HD20|AT131_HUMAN	Q9HD20	ATP13A1	ATPase 13A1	8	8	8.1
96	1.69741	2.34098	sp|Q9P0I2|EMC3_HUMAN	sp|Q9P0I2|EMC3_HUMAN	Q9P0I2	EMC3	ER membrane protein complex subunit 3	5	5	26.8
97	2.34731	2.33572	sp|Q5JTV8|TOIP1_HUMAN	sp|Q5JTV8|TOIP1_HUMAN	Q5JTV8	TOR1AIP1	torsin 1A interacting protein 1	7	7	19.2
98	2.22411	2.30528	sp|Q53S08|RAB6D_HUMAN	sp|Q53S08|RAB6D_HUMAN	Q53S08	RAB6D	RAB6D, member RAS oncogene family	4	0	17.3
99	3.82463	2.29442	sp|P46977|STT3A_HUMAN	sp|P46977|STT3A_HUMAN	P46977	STT3A	STT3 oligosaccharyltransferase complex catalytic subunit A	13	12	17
100	2.60676	2.28068	sp|Q9P0T7|TMEM9_HUMAN	sp|Q9P0T7|TMEM9_HUMAN	Q9P0T7	TMEM9	transmembrane protein 9	2	2	17.5
101	2.39568	2.26161	sp|P51572|BAP31_HUMAN	sp|P51572|BAP31_HUMAN	P51572	BCAP31	B cell receptor associated protein 31	18	18	52.4
102	3.62698	2.2586	sp|P27824|CALX_HUMAN;sp|O14967|CLGN_HUMAN	sp|P27824|CALX_HUMAN	P27824	CANX	calnexin	32	32	54.7
103	2.06951	2.23916	sp|Q05682|CALD1_HUMAN	sp|Q05682|CALD1_HUMAN	Q05682	CALD1	caldesmon 1	4	4	7.7
104	2.05694	2.23842	sp|Q99720|SGMR1_HUMAN	sp|Q99720|SGMR1_HUMAN	Q99720	SIGMAR1	sigma non-opioid intracellular receptor 1	6	6	34.1
105	3.18239	2.23609	sp|Q15363|TMED2_HUMAN	sp|Q15363|TMED2_HUMAN	Q15363	TMED2	transmembrane p24 trafficking protein 2	6	6	37.8
106	2.11531	2.23459	sp|P67936|TPM4_HUMAN	sp|P67936|TPM4_HUMAN	P67936	TPM4	tropomyosin 4	30	17	74.2
107	1.85499	2.22502	sp|Q96S52|PIGS_HUMAN	sp|Q96S52|PIGS_HUMAN	Q96S52	PIGS	phosphatidylinositol glycan anchor biosynthesis class S	7	7	20.4
108	1.92665	2.22211	sp|O14949|QCR8_HUMAN	sp|O14949|QCR8_HUMAN	O14949	UQCRQ	ubiquinol-cytochrome c reductase complex III subunit VII	7	7	61
109	2.6307	2.2192	sp|Q9BVT8|TMUB1_HUMAN	sp|Q9BVT8|TMUB1_HUMAN	Q9BVT8	TMUB1	transmembrane and ubiquitin like domain containing 1	5	5	26
110	1.95564	2.21178	sp|P20645|MPRD_HUMAN	sp|P20645|MPRD_HUMAN	P20645	M6PR	mannose-6-phosphate receptor, cation dependent	5	5	24.9
111	2.07428	2.20937	sp|Q96EC8|YIPF6_HUMAN	sp|Q96EC8|YIPF6_HUMAN	Q96EC8	YIPF6	Yip1 domain family member 6	4	4	23.7
112	3.42474	2.20058	sp|Q8N5M9|JAGN1_HUMAN	sp|Q8N5M9|JAGN1_HUMAN	Q8N5M9	JAGN1	jagunal homolog 1	5	5	15.3
113	1.71779	2.19052	sp|Q9NZ45|CISD1_HUMAN	sp|Q9NZ45|CISD1_HUMAN	Q9NZ45	CISD1	CDGSH iron sulfur domain 1	1	1	13.9
114	2.90743	2.18665	sp|Q8TB61|S35B2_HUMAN	sp|Q8TB61|S35B2_HUMAN	Q8TB61	SLC35B2	solute carrier family 35 member B2	5	5	12
115	3.59876	2.17872	sp|Q8N183|NDUF2_HUMAN	sp|Q8N183|NDUF2_HUMAN	Q8N183	NDUFAF2	NADH:ubiquinone oxidoreductase complex assembly factor 2	7	7	53.8
116	2.09223	2.17587	sp|Q9HD45|TM9S3_HUMAN	sp|Q9HD45|TM9S3_HUMAN	Q9HD45	TM9SF3	transmembrane 9 superfamily member 3	10	10	19.7
117	1.71819	2.16295	sp|Q5BJF2|SGMR2_HUMAN	sp|Q5BJF2|SGMR2_HUMAN	Q5BJF2	TMEM97	transmembrane protein 97	3	3	18.8
118	1.60358	2.16223	sp|Q6ZXV5|TMTC3_HUMAN	sp|Q6ZXV5|TMTC3_HUMAN	Q6ZXV5	TMTC3	transmembrane O-mannosyltransferase targeting cadherins 3	6	6	6.6
119	2.20091	2.15908	sp|Q8N357|S35F6_HUMAN	sp|Q8N357|S35F6_HUMAN	Q8N357	SLC35F6	solute carrier family 35 member F6	1	1	3.2
120	1.31033	2.15165	sp|Q99808|S29A1_HUMAN	sp|Q99808|S29A1_HUMAN	Q99808	SLC29A1	solute carrier family 29 member 1 (Augustine blood group)	8	8	20.6
121	1.53781	2.13648	sp|Q9UM00|TMCO1_HUMAN	sp|Q9UM00|TMCO1_HUMAN	Q9UM00	TMCO1	transmembrane and coiled-coil domains 1	4	4	20.1
122	2.67256	2.12304	sp|Q9P0S3|ORML1_HUMAN;sp|Q53FV1|ORML2_HUMAN	sp|Q9P0S3|ORML1_HUMAN;sp|Q53FV1|ORML2_HUMAN	Q9P0S3	ORMDL1	ORMDL sphingolipid biosynthesis regulator 1	4	2	34.6
123	2.40468	2.1186	sp|Q12907|LMAN2_HUMAN	sp|Q12907|LMAN2_HUMAN	Q12907	LMAN2	lectin, mannose binding 2	10	10	35.7
124	1.55476	2.11633	sp|P53007|TXTP_HUMAN	sp|P53007|TXTP_HUMAN	P53007	SLC25A1	solute carrier family 25 member 1	6	6	29.3
125	2.11438	2.11408	sp|Q9HC07|TM165_HUMAN	sp|Q9HC07|TM165_HUMAN	Q9HC07	TMEM165	transmembrane protein 165	3	3	19.4
126	1.80068	2.11281	sp|Q6ZMG9|CERS6_HUMAN;sp|Q8N5B7|CERS5_HUMAN	sp|Q6ZMG9|CERS6_HUMAN	Q6ZMG9	CERS6	ceramide synthase 6	6	6	16.7
127	1.52746	2.10223	sp|Q96N67|DOCK7_HUMAN;sp|Q8NF50|DOCK8_HUMAN	sp|Q96N67|DOCK7_HUMAN	Q96N67	DOCK7	dedicator of cytokinesis 7	89	85	50.3
128	2.23025	2.09538	sp|Q9C0E8|LNP_HUMAN	sp|Q9C0E8|LNP_HUMAN	Q9C0E8	LNPK	lunapark, ER junction formation factor	4	4	16.6
129	2.83057	2.08843	sp|O14828|SCAM3_HUMAN	sp|O14828|SCAM3_HUMAN	O14828	SCAMP3	secretory carrier membrane protein 3	10	10	34.6
130	3.22363	2.08475	sp|O75396|SC22B_HUMAN	sp|O75396|SC22B_HUMAN	O75396	SEC22B	SEC22 homolog B, vesicle trafficking protein	12	12	47.9
131	1.56489	2.08329	sp|P21912|SDHB_HUMAN	sp|P21912|SDHB_HUMAN	P21912	SDHB	succinate dehydrogenase complex iron sulfur subunit B	7	7	23.6
132	3.23431	2.07773	sp|Q9NRW1|RAB6B_HUMAN	sp|Q9NRW1|RAB6B_HUMAN	Q9NRW1	RAB6B	RAB6B, member RAS oncogene family	10	2	49.5
133	1.37245	2.07237	sp|P43686|PRS6B_HUMAN	sp|P43686|PRS6B_HUMAN	P43686	PSMC4	proteasome 26S subunit, ATPase 4	8	8	31.6
134	3.77069	2.07134	sp|O15269|SPTC1_HUMAN	sp|O15269|SPTC1_HUMAN	O15269	SPTLC1	serine palmitoyltransferase long chain base subunit 1	9	9	26
135	2.10602	2.04868	sp|Q96B49|TOM6_HUMAN	sp|Q96B49|TOM6_HUMAN	Q96B49	TOMM6	translocase of outer mitochondrial membrane 6	2	2	56.8
136	2.93897	2.04764	sp|P60660|MYL6_HUMAN	sp|P60660|MYL6_HUMAN	P60660	MYL6	myosin light chain 6	11	9	58.9
137	2.93386	2.04023	sp|Q9Y672|ALG6_HUMAN	sp|Q9Y672|ALG6_HUMAN	Q9Y672	ALG6	ALG6 alpha-1,3-glucosyltransferase	2	2	3
138	2.02229	2.03154	sp|Q96AJ9|VTI1A_HUMAN	sp|Q96AJ9|VTI1A_HUMAN	Q96AJ9	VTI1A	vesicle transport through interaction with t-SNAREs 1A	4	4	30.4
139	1.8682	2.00543	sp|Q96AA3|RFT1_HUMAN	sp|Q96AA3|RFT1_HUMAN	Q96AA3	RFT1	RFT1 homolog	4	4	6.7
140	1.59906	2.00143	sp|Q9Y320|TMX2_HUMAN	sp|Q9Y320|TMX2_HUMAN	Q9Y320	TMX2	thioredoxin related transmembrane protein 2	7	7	33.1
141	2.9266	1.99436	sp|Q8TCT9|HM13_HUMAN	sp|Q8TCT9|HM13_HUMAN	Q8TCT9	HM13	histocompatibility minor 13	8	8	30
142	3.65171	1.99233	sp|O15173|PGRC2_HUMAN	sp|O15173|PGRC2_HUMAN	O15173	PGRMC2	progesterone receptor membrane component 2	8	7	30.9
143	2.19668	1.98259	sp|O60831|PRAF2_HUMAN	sp|O60831|PRAF2_HUMAN	O60831	PRAF2	PRA1 domain family member 2	2	2	16.3
144	1.41495	1.98111	sp|Q12904|AIMP1_HUMAN	sp|Q12904|AIMP1_HUMAN	Q12904	AIMP1	aminoacyl tRNA synthetase complex interacting multifunctional protein 1	5	5	21.8
145	1.60961	1.97179	sp|P35579|MYH9_HUMAN;REV__sp|Q5T655|CFA58_HUMAN;REV__sp|Q9UKV3|ACINU_HUMAN;sp|P12883|MYH7_HUMAN;sp|P13535|MYH8_HUMAN;sp|Q9UKX3|MYH13_HUMAN;sp|Q9Y623|MYH4_HUMAN;sp|P13533|MYH6_HUMAN;sp|P12882|MYH1_HUMAN;sp|P11055|MYH3_HUMAN;sp|Q9UKX2|MYH2_HUMAN;sp|A7E2Y1|MYH7B_HUMAN	sp|P35579|MYH9_HUMAN	P35579	MYH9	myosin heavy chain 9	257	217	80.8
146	3.66625	1.95167	sp|Q6Y1H2|HACD2_HUMAN	sp|Q6Y1H2|HACD2_HUMAN	Q6Y1H2	HACD2	3-hydroxyacyl-CoA dehydratase 2	2	2	8.7
147	1.77764	1.94592	sp|P17152|TMM11_HUMAN	sp|P17152|TMM11_HUMAN	P17152	TMEM11	transmembrane protein 11	2	2	12.5
148	4.05844	1.94541	sp|Q9Y487|VPP2_HUMAN	sp|Q9Y487|VPP2_HUMAN	Q9Y487	ATP6V0A2	ATPase H+ transporting V0 subunit a2	9	8	13.3
149	2.61368	1.94429	sp|O95292|VAPB_HUMAN	sp|O95292|VAPB_HUMAN	O95292	VAPB	VAMP associated protein B and C	12	11	50.2
150	2.73422	1.94365	sp|O95716|RAB3D_HUMAN;sp|P20336|RAB3A_HUMAN	sp|O95716|RAB3D_HUMAN;sp|P20336|RAB3A_HUMAN	O95716	RAB3D	RAB3D, member RAS oncogene family	4	4	24.7
151	2.28239	1.94253	sp|Q86T03|PP4P1_HUMAN;sp|Q8N4L2|PP4P2_HUMAN	sp|Q86T03|PP4P1_HUMAN	Q86T03	PIP4P1	phosphatidylinositol-4,5-bisphosphate 4-phosphatase 1	3	3	15.5
152	2.45823	1.94188	sp|Q9NQC3|RTN4_HUMAN	sp|Q9NQC3|RTN4_HUMAN	Q9NQC3	RTN4	reticulon 4	6	6	9.7
153	6.01437	1.92646	sp|P61019|RAB2A_HUMAN	sp|P61019|RAB2A_HUMAN	P61019	RAB2A	RAB2A, member RAS oncogene family	15	8	71.7
154	1.53892	1.91871	sp|O43402|EMC8_HUMAN	sp|O43402|EMC8_HUMAN	O43402	EMC8	ER membrane protein complex subunit 8	5	5	32.9
155	2.83839	1.8894	sp|Q9UNK0|STX8_HUMAN	sp|Q9UNK0|STX8_HUMAN	Q9UNK0	STX8	syntaxin 8	5	5	19.1
156	2.5235	1.88868	sp|Q9BRR6|ADPGK_HUMAN	sp|Q9BRR6|ADPGK_HUMAN	Q9BRR6	ADPGK	ADP dependent glucokinase	3	3	9.1
157	1.42255	1.88539	sp|P60604|UB2G2_HUMAN	sp|P60604|UB2G2_HUMAN	P60604	UBE2G2	ubiquitin conjugating enzyme E2 G2	3	3	32.1
158	2.02456	1.88223	sp|Q9NRX5|SERC1_HUMAN	sp|Q9NRX5|SERC1_HUMAN	Q9NRX5	SERINC1	serine incorporator 1	2	2	6.6
159	1.39053	1.8621	sp|O00767|SCD_HUMAN	sp|O00767|SCD_HUMAN	O00767	SCD	stearoyl-CoA desaturase	5	5	15.9
160	2.4822	1.85197	sp|O95674|CDS2_HUMAN	sp|O95674|CDS2_HUMAN	O95674	CDS2	CDP-diacylglycerol synthase 2	4	4	15.1
161	1.78859	1.8497	sp|Q6P1M0|S27A4_HUMAN	sp|Q6P1M0|S27A4_HUMAN	Q6P1M0	SLC27A4	solute carrier family 27 member 4	12	12	22.7
162	2.89746	1.83059	sp|P61165|TM258_HUMAN	sp|P61165|TM258_HUMAN	P61165	TMEM258	transmembrane protein 258	1	1	10.1
163	3.16312	1.82813	sp|Q9Y679|AUP1_HUMAN	sp|Q9Y679|AUP1_HUMAN	Q9Y679	AUP1	AUP1 lipid droplet regulating VLDL assembly factor	10	10	32.9
164	1.3064	1.80569	sp|Q92643|GPI8_HUMAN	sp|Q92643|GPI8_HUMAN	Q92643	PIGK	phosphatidylinositol glycan anchor biosynthesis class K	6	6	20.8
165	1.45012	1.79526	sp|O94826|TOM70_HUMAN	sp|O94826|TOM70_HUMAN	O94826	TOMM70	translocase of outer mitochondrial membrane 70	23	23	53.5
166	1.32876	1.79515	sp|P20339|RAB5A_HUMAN	sp|P20339|RAB5A_HUMAN	P20339	RAB5A	RAB5A, member RAS oncogene family	8	5	49.8
167	2.63973	1.79445	sp|Q9NZ01|TECR_HUMAN	sp|Q9NZ01|TECR_HUMAN	Q9NZ01	TECR	trans-2,3-enoyl-CoA reductase	10	10	33.1
168	2.97139	1.79443	sp|Q96IW7|SC22A_HUMAN	sp|Q96IW7|SC22A_HUMAN	Q96IW7	SEC22A	SEC22 homolog A, vesicle trafficking protein	2	2	6.8
169	1.64535	1.78499	sp|O00186|STXB3_HUMAN	sp|O00186|STXB3_HUMAN	O00186	STXBP3	syntaxin binding protein 3	16	16	34.6
170	1.30565	1.76606	sp|P26368|U2AF2_HUMAN	sp|P26368|U2AF2_HUMAN	P26368	U2AF2	U2 small nuclear RNA auxiliary factor 2	7	7	30.1
171	2.26224	1.75148	sp|O15155|BET1_HUMAN	sp|O15155|BET1_HUMAN	O15155	BET1	Bet1 golgi vesicular membrane trafficking protein	2	2	24.6
172	1.41494	1.74722	sp|O14744|ANM5_HUMAN	sp|O14744|ANM5_HUMAN	O14744	PRMT5	protein arginine methyltransferase 5	9	9	19.2
173	3.57002	1.74631	sp|O75787|RENR_HUMAN	sp|O75787|RENR_HUMAN	O75787	ATP6AP2	ATPase H+ transporting accessory protein 2	4	4	12.9
174	2.40116	1.74559	sp|P78527|PRKDC_HUMAN	sp|P78527|PRKDC_HUMAN	P78527	PRKDC	protein kinase, DNA-activated, catalytic subunit	114	114	33.9
175	2.03411	1.72688	sp|O94766|B3GA3_HUMAN	sp|O94766|B3GA3_HUMAN	O94766	B3GAT3	beta-1,3-glucuronyltransferase 3	4	4	17.9
176	1.46478	1.72686	sp|Q99442|SEC62_HUMAN	sp|Q99442|SEC62_HUMAN	Q99442	SEC62	SEC62 homolog, preprotein translocation factor	5	5	9.8
177	2.42969	1.72216	sp|Q9Y3Q3|TMED3_HUMAN	sp|Q9Y3Q3|TMED3_HUMAN	Q9Y3Q3	TMED3	transmembrane p24 trafficking protein 3	2	2	10.1
178	2.65599	1.71385	sp|P46459|NSF_HUMAN	sp|P46459|NSF_HUMAN	P46459	NSF	N-ethylmaleimide sensitive factor, vesicle fusing ATPase	30	30	48.9
179	1.95601	1.70819	sp|P10586|PTPRF_HUMAN	sp|P10586|PTPRF_HUMAN	P10586	PTPRF	protein tyrosine phosphatase receptor type F	17	16	13.4
180	2.59726	1.7002	sp|Q9P0L0|VAPA_HUMAN	sp|Q9P0L0|VAPA_HUMAN	Q9P0L0	VAPA	VAMP associated protein A	16	15	58.6
181	2.63865	1.69801	sp|Q5VUJ6|LRCH2_HUMAN;sp|Q9Y2L9|LRCH1_HUMAN	sp|Q5VUJ6|LRCH2_HUMAN	Q5VUJ6	LRCH2	leucine rich repeats and calponin homology domain containing 2	5	5	7.6
182	2.6137	1.69705	sp|P51149|RAB7A_HUMAN	sp|P51149|RAB7A_HUMAN	P51149	RAB7A	RAB7A, member RAS oncogene family	17	17	83.6
183	1.74101	1.67527	sp|Q15904|VAS1_HUMAN	sp|Q15904|VAS1_HUMAN	Q15904	ATP6AP1	ATPase H+ transporting accessory protein 1	5	5	12.8
184	2.08774	1.67457	sp|Q8WVM8|SCFD1_HUMAN	sp|Q8WVM8|SCFD1_HUMAN	Q8WVM8	SCFD1	sec1 family domain containing 1	17	17	37.4
185	4.70281	1.67297	sp|Q96JB5|CK5P3_HUMAN	sp|Q96JB5|CK5P3_HUMAN	Q96JB5	CDK5RAP3	CDK5 regulatory subunit associated protein 3	5	5	13
186	1.39287	1.66513	sp|Q9BWF3|RBM4_HUMAN;sp|Q9BQ04|RBM4B_HUMAN	sp|Q9BWF3|RBM4_HUMAN;sp|Q9BQ04|RBM4B_HUMAN	Q9BWF3	RBM4	RNA binding motif protein 4	6	6	28.3
187	3.06335	1.66494	sp|P20020|AT2B1_HUMAN;sp|Q01814|AT2B2_HUMAN	sp|P20020|AT2B1_HUMAN	P20020	ATP2B1	ATPase plasma membrane Ca2+ transporting 1	19	10	20.4
188	2.01389	1.66037	sp|P61106|RAB14_HUMAN	sp|P61106|RAB14_HUMAN	P61106	RAB14	RAB14, member RAS oncogene family	16	16	75.8
189	4.7359	1.66035	sp|Q8WVX9|FACR1_HUMAN	sp|Q8WVX9|FACR1_HUMAN	Q8WVX9	FAR1	fatty acyl-CoA reductase 1	6	6	14.4
190	2.34039	1.65852	sp|Q5VYK3|ECM29_HUMAN	sp|Q5VYK3|ECM29_HUMAN	Q5VYK3	ECPAS	Ecm29 proteasome adaptor and scaffold	8	8	5.7
191	2.97407	1.6533	sp|P54920|SNAA_HUMAN;sp|Q9H115|SNAB_HUMAN	sp|P54920|SNAA_HUMAN	P54920	NAPA	NSF attachment protein alpha	16	16	71.9
192	1.80884	1.64536	sp|P51809|VAMP7_HUMAN	sp|P51809|VAMP7_HUMAN	P51809	VAMP7	vesicle associated membrane protein 7	9	9	55.9
193	1.31946	1.64145	sp|Q969N2|PIGT_HUMAN	sp|Q969N2|PIGT_HUMAN	Q969N2	PIGT	phosphatidylinositol glycan anchor biosynthesis class T	7	7	11.9
194	1.54454	1.63634	sp|P06753|TPM3_HUMAN	sp|P06753|TPM3_HUMAN	P06753	TPM3	tropomyosin 3	25	11	56.8
195	1.58501	1.61529	sp|Q92542|NICA_HUMAN	sp|Q92542|NICA_HUMAN	Q92542	NCSTN	nicastrin	7	7	14.1
196	1.5936	1.6096	sp|Q96HY6|DDRGK_HUMAN	sp|Q96HY6|DDRGK_HUMAN	Q96HY6	DDRGK1	DDRGK domain containing 1	10	10	54.1
197	1.72858	1.59196	sp|O95373|IPO7_HUMAN	sp|O95373|IPO7_HUMAN	O95373	IPO7	importin 7	19	18	29
198	2.23992	1.57938	sp|Q9P035|HACD3_HUMAN	sp|Q9P035|HACD3_HUMAN	Q9P035	HACD3	3-hydroxyacyl-CoA dehydratase 3	12	12	24.9
199	1.55052	1.56429	sp|Q9UHG3|PCYOX_HUMAN	sp|Q9UHG3|PCYOX_HUMAN	Q9UHG3	PCYOX1	prenylcysteine oxidase 1	13	13	33.7
200	1.8364	1.55776	sp|O76021|RL1D1_HUMAN	sp|O76021|RL1D1_HUMAN	O76021	RSL1D1	ribosomal L1 domain containing 1	5	5	17.1
201	1.77782	1.55444	sp|O15260|SURF4_HUMAN	sp|O15260|SURF4_HUMAN	O15260	SURF4	surfeit 4	7	7	30.5
202	3.14395	1.55335	sp|Q14165|MLEC_HUMAN	sp|Q14165|MLEC_HUMAN	Q14165	MLEC	malectin	9	9	41.4
203	4.12449	1.54457	sp|P02786|TFR1_HUMAN;sp|Q9UP52|TFR2_HUMAN	sp|P02786|TFR1_HUMAN	P02786	TFRC	transferrin receptor	29	29	45.7
210	1.62313	1.51766	sp|Q9H0U4|RAB1B_HUMAN;sp|Q92928|RAB1C_HUMAN	sp|Q9H0U4|RAB1B_HUMAN	Q9H0U4	RAB1B	RAB1B, member RAS oncogene family	13	6	74.1
204	2.3777	1.50715	sp|P39656|OST48_HUMAN	sp|P39656|OST48_HUMAN	P39656	DDOST	dolichyl-diphosphooligosaccharide--protein glycosyltransferase non-catalytic subunit	15	15	53.1
205	1.86556	1.50598	sp|Q13445|TMED1_HUMAN	sp|Q13445|TMED1_HUMAN	Q13445	TMED1	transmembrane p24 trafficking protein 1	4	4	14.5
211	1.86795	1.47489	sp|Q658P3|STEA3_HUMAN	sp|Q658P3|STEA3_HUMAN	Q658P3	STEAP3	STEAP3 metalloreductase	3	3	8.2
206	2.24205	1.47027	sp|Q86V48|LUZP1_HUMAN	sp|Q86V48|LUZP1_HUMAN	Q86V48	LUZP1	leucine zipper protein 1	5	5	6.4
207	2.62235	1.45926	sp|P61803|DAD1_HUMAN	sp|P61803|DAD1_HUMAN	P61803	DAD1	defender against cell death 1	3	3	28.3
212	1.73818	1.45746	sp|Q9NRW7|VPS45_HUMAN	sp|Q9NRW7|VPS45_HUMAN	Q9NRW7	VPS45	vacuolar protein sorting 45 homolog	7	7	12.1
213	2.02264	1.45387	sp|Q13428|TCOF_HUMAN	sp|Q13428|TCOF_HUMAN	Q13428	TCOF1	treacle ribosome biogenesis factor 1	18	18	14.2
214	1.98638	1.44466	sp|Q68CQ7|GL8D1_HUMAN	sp|Q68CQ7|GL8D1_HUMAN	Q68CQ7	GLT8D1	glycosyltransferase 8 domain containing 1	3	3	10.5
208	2.97162	1.44283	sp|P04843|RPN1_HUMAN	sp|P04843|RPN1_HUMAN	P04843	RPN1	ribophorin I	43	43	70.5
215	1.7391	1.44237	sp|O00410|IPO5_HUMAN;sp|O60518|RNBP6_HUMAN	sp|O00410|IPO5_HUMAN	O00410	IPO5	importin 5	16	16	21.1
216	1.77624	1.42867	sp|Q15154|PCM1_HUMAN	sp|Q15154|PCM1_HUMAN	Q15154	PCM1	pericentriolar material 1	6	6	4.1
209	3.93328	1.41637	sp|P39023|RL3_HUMAN;sp|Q92901|RL3L_HUMAN	sp|P39023|RL3_HUMAN	P39023	RPL3	ribosomal protein L3	16	16	33
217	1.88632	1.40374	sp|P32119|PRDX2_HUMAN	sp|P32119|PRDX2_HUMAN	P32119	PRDX2	peroxiredoxin 2	12	11	37.9
218	1.57484	1.39576	sp|P61026|RAB10_HUMAN	sp|P61026|RAB10_HUMAN	P61026	RAB10	RAB10, member RAS oncogene family	12	10	54.5
219	1.80335	1.39342	sp|P62195|PRS8_HUMAN;sp|Q8NB90|AFG2H_HUMAN	sp|P62195|PRS8_HUMAN	P62195	PSMC5	proteasome 26S subunit, ATPase 5	9	9	31.3
220	1.44798	1.37983	sp|P21926|CD9_HUMAN	sp|P21926|CD9_HUMAN	P21926	CD9	CD9 molecule	4	4	20.2
221	2.21704	1.37453	sp|Q9NRK6|ABCBA_HUMAN	sp|Q9NRK6|ABCBA_HUMAN	Q9NRK6	ABCB10	ATP binding cassette subfamily B member 10	11	11	19.5
222	2.32892	1.37444	sp|Q9NRG9|AAAS_HUMAN	sp|Q9NRG9|AAAS_HUMAN	Q9NRG9	AAAS	aladin WD repeat nucleoporin	6	6	15.2
223	2.38829	1.37087	sp|P61225|RAP2B_HUMAN	sp|P61225|RAP2B_HUMAN	P61225	RAP2B	RAP2B, member of RAS oncogene family	8	3	42.6
224	1.67602	1.36045	sp|P18124|RL7_HUMAN	sp|P18124|RL7_HUMAN	P18124	RPL7	ribosomal protein L7	19	19	54.4
225	1.87525	1.35174	sp|Q16850|CP51A_HUMAN	sp|Q16850|CP51A_HUMAN	Q16850	CYP51A1	cytochrome P450 family 51 subfamily A member 1	20	20	44.7
226	2.41713	1.34778	sp|P20340|RAB6A_HUMAN	sp|P20340|RAB6A_HUMAN	P20340	RAB6A	RAB6A, member RAS oncogene family	15	6	62.5
227	3.74863	1.3039	sp|P51148|RAB5C_HUMAN	sp|P51148|RAB5C_HUMAN	P51148	RAB5C	RAB5C, member RAS oncogene family	10	7	61.6
228	3.15581	1.30102	sp|Q15836|VAMP3_HUMAN	sp|Q15836|VAMP3_HUMAN	Q15836	VAMP3	vesicle associated membrane protein 3	7	3	62
229	3.75232	1.29059	sp|Q8WUM4|PDC6I_HUMAN	sp|Q8WUM4|PDC6I_HUMAN	Q8WUM4	PDCD6IP	programmed cell death 6 interacting protein	9	9	15.1
230	1.84962	1.2799	sp|Q15006|EMC2_HUMAN	sp|Q15006|EMC2_HUMAN	Q15006	EMC2	ER membrane protein complex subunit 2	11	11	42.4
231	1.99275	1.2265	sp|P42766|RL35_HUMAN	sp|P42766|RL35_HUMAN	P42766	RPL35	ribosomal protein L35	8	8	44.7
232	2.39924	1.22415	sp|Q86VP6|CAND1_HUMAN;sp|O75155|CAND2_HUMAN	sp|Q86VP6|CAND1_HUMAN	Q86VP6	CAND1	cullin associated and neddylation dissociated 1	22	22	24.7
233	2.41267	1.20599	sp|P51571|SSRD_HUMAN	sp|P51571|SSRD_HUMAN	P51571	SSR4	signal sequence receptor subunit 4	7	7	38.2
234	2.20563	1.20089	sp|Q13740|CD166_HUMAN	sp|Q13740|CD166_HUMAN	Q13740	ALCAM	activated leukocyte cell adhesion molecule	10	10	27.6
235	2.36038	1.15934	sp|Q14318|FKBP8_HUMAN	sp|Q14318|FKBP8_HUMAN	Q14318	FKBP8	FKBP prolyl isomerase 8	10	10	33.5
236	2.75639	1.15585	sp|Q15392|DHC24_HUMAN	sp|Q15392|DHC24_HUMAN	Q15392	DHCR24	24-dehydrocholesterol reductase	8	8	14.9
237	2.33438	1.14081	sp|P21964|COMT_HUMAN	sp|P21964|COMT_HUMAN	P21964	COMT	catechol-O-methyltransferase	7	7	37.6
238	2.33791	1.13481	sp|Q07020|RL18_HUMAN	sp|Q07020|RL18_HUMAN	Q07020	RPL18	ribosomal protein L18	10	10	46.3
239	3.19052	1.07804	sp|Q15907|RB11B_HUMAN	sp|Q15907|RB11B_HUMAN	Q15907	RAB11B	RAB11B, member RAS oncogene family	12	1	56.9
240	2.92837	1.07326	sp|O15118|NPC1_HUMAN	sp|O15118|NPC1_HUMAN	O15118	NPC1	NPC intracellular cholesterol transporter 1	4	4	4.6
241	3.34746	1.06606	sp|P53621|COPA_HUMAN	sp|P53621|COPA_HUMAN	P53621	COPA	COPI coat complex subunit alpha	32	32	36.4
