# Supplementary material for: Elucidation of the Cellular Interactome of African Swine Fever Virus Fusion Proteins and Identification of Potential Therapeutic Targets
Source: Viruses. 2023 Apr 29;15(5):1098. doi: 10.3390/v15051098 (PMC10221787; doi:10.3390/v15051098)
Supplement: Supplementary file 1 [file viruses-15-01098-s001.zip › Table S1C MGF360-15R Interactome.xlsx]

## Sheet: Sheet1
	-LogPvalue	Log2 Fold change	Protein IDs	Majority protein IDs	Majority protein IDs	Gene Symbol	Description	Peptides	Unique peptides	Sequence coverage [%]
	4.51468	6.88374	MGF360-15R	MGF360-15R	MGF360-15R	MGF360-15R		15	15	71
1	4.36188	3.46579	sp|O60884|DNJA2_HUMAN	sp|O60884|DNJA2_HUMAN	O60884	DNAJA2	DnaJ heat shock protein family (Hsp40) member A2	8	8	23.5
2	3.1765	3.45577	sp|Q71U36|TBA1A_HUMAN;sp|P0DPH8|TBA3D_HUMAN;sp|P0DPH7|TBA3C_HUMAN;sp|Q6PEY2|TBA3E_HUMAN	sp|Q71U36|TBA1A_HUMAN;sp|P0DPH8|TBA3D_HUMAN;sp|P0DPH7|TBA3C_HUMAN	Q71U36	TUBA1A	tubulin alpha 1a	31	1	76.1
3	2.53635	3.27186	sp|P62314|SMD1_HUMAN	sp|P62314|SMD1_HUMAN	P62314	SNRPD1	small nuclear ribonucleoprotein D1 polypeptide	2	2	27.7
4	3.11468	3.07121	sp|P12956|XRCC6_HUMAN	sp|P12956|XRCC6_HUMAN	P12956	XRCC6	X-ray repair cross complementing 6	26	26	49.4
5	2.19764	2.70274	sp|P16989|YBOX3_HUMAN	sp|P16989|YBOX3_HUMAN	P16989	YBX3	Y-box binding protein 3	6	3	38.7
6	1.41703	2.68784	sp|P54886|P5CS_HUMAN	sp|P54886|P5CS_HUMAN	P54886	ALDH18A1	aldehyde dehydrogenase 18 family member A1	20	20	32.1
7	2.17658	2.65768	sp|O60832|DKC1_HUMAN	sp|O60832|DKC1_HUMAN	O60832	DKC1	dyskerin pseudouridine synthase 1	5	5	11.3
8	1.60955	2.6171	sp|P36578|RL4_HUMAN	sp|P36578|RL4_HUMAN	P36578	RPL4	ribosomal protein L4	31	31	57.8
9	2.52919	2.59999	sp|P50454|SERPH_HUMAN	sp|P50454|SERPH_HUMAN	P50454	SERPINH1	serpin family H member 1	3	3	11.7
10	3.13894	2.55359	sp|Q09028|RBBP4_HUMAN	sp|Q09028|RBBP4_HUMAN	Q09028	RBBP4	RB binding protein 4, chromatin remodeling factor	6	2	14.8
11	2.06275	2.48654	sp|Q9BQE3|TBA1C_HUMAN	sp|Q9BQE3|TBA1C_HUMAN	Q9BQE3	TUBA1C	tubulin alpha 1c	31	4	75.9
12	2.54891	2.47698	sp|Q6PKG0|LARP1_HUMAN;sp|Q659C4|LAR1B_HUMAN	sp|Q6PKG0|LARP1_HUMAN	Q6PKG0	LARP1	La ribonucleoprotein 1, translational regulator	17	17	21.8
13	2.44465	2.45948	sp|P11940|PABP1_HUMAN;sp|Q9H361|PABP3_HUMAN;sp|Q4VXU2|PAP1L_HUMAN;sp|Q5JQF8|PAP1M_HUMAN;sp|P0CB38|PAB4L_HUMAN;sp|Q96DU9|PABP5_HUMAN	sp|P11940|PABP1_HUMAN	P11940	PABPC1	poly(A) binding protein cytoplasmic 1	32	22	59.3
14	1.23822	2.41789	sp|Q12905|ILF2_HUMAN	sp|Q12905|ILF2_HUMAN	Q12905	ILF2	interleukin enhancer binding factor 2	14	14	58.5
15	1.79444	2.40607	sp|Q8TB72|PUM2_HUMAN;sp|Q14671|PUM1_HUMAN	sp|Q8TB72|PUM2_HUMAN;sp|Q14671|PUM1_HUMAN	Q8TB72	PUM2	pumilio RNA binding family member 2	3	3	2.7
16	1.6203	2.38246	sp|Q07021|C1QBP_HUMAN	sp|Q07021|C1QBP_HUMAN	Q07021	C1QBP	complement C1q binding protein	8	8	53.5
17	2.14681	2.34162	sp|P37108|SRP14_HUMAN	sp|P37108|SRP14_HUMAN	P37108	SRP14	signal recognition particle 14	3	3	16.9
18	2.42869	2.26972	sp|Q16630|CPSF6_HUMAN	sp|Q16630|CPSF6_HUMAN	Q16630	CPSF6	cleavage and polyadenylation specific factor 6	3	3	8.7
19	2.23231	2.23091	sp|Q96HR8|NAF1_HUMAN	sp|Q96HR8|NAF1_HUMAN	Q96HR8	NAF1	nuclear assembly factor 1 ribonucleoprotein	3	3	7.1
20	2.03483	2.22285	sp|P27708|PYR1_HUMAN;sp|P31327|CPSM_HUMAN	sp|P27708|PYR1_HUMAN	P27708	CAD	carbamoyl-phosphate synthetase 2, aspartate transcarbamylase, and dihydroorotase	31	31	17.6
21	1.44696	2.2027	sp|O00571|DDX3X_HUMAN;sp|O15523|DDX3Y_HUMAN;sp|Q9NQI0|DDX4_HUMAN	sp|O00571|DDX3X_HUMAN;sp|O15523|DDX3Y_HUMAN	O00571	DDX3X	DEAD-box helicase 3 X-linked	24	24	41.5
22	2.31281	2.17437	sp|Q9BVC6|TM109_HUMAN	sp|Q9BVC6|TM109_HUMAN	Q9BVC6	TMEM109	transmembrane protein 109	4	4	9.5
23	2.06951	2.14542	sp|P08708|RS17_HUMAN	sp|P08708|RS17_HUMAN	P08708	RPS17	ribosomal protein S17	10	10	68.9
24	2.46978	2.09368	sp|Q9Y5A9|YTHD2_HUMAN;sp|Q7Z739|YTHD3_HUMAN;sp|Q9BYJ9|YTHD1_HUMAN	sp|Q9Y5A9|YTHD2_HUMAN	Q9Y5A9	YTHDF2	YTH N6-methyladenosine RNA binding protein 2	8	8	14.5
25	1.57766	2.07589	sp|P27635|RL10_HUMAN;sp|Q96L21|RL10L_HUMAN	sp|P27635|RL10_HUMAN	P27635	RPL10	ribosomal protein L10	11	11	46.3
26	2.37929	2.05845	sp|P50991|TCPD_HUMAN	sp|P50991|TCPD_HUMAN	P50991	CCT4	chaperonin containing TCP1 subunit 4	24	24	58.4
27	3.76536	2.02999	sp|Q13409|DC1I2_HUMAN	sp|Q13409|DC1I2_HUMAN	Q13409	DYNC1I2	dynein cytoplasmic 1 intermediate chain 2	4	4	11.6
28	1.74123	2.02484	sp|P13010|XRCC5_HUMAN	sp|P13010|XRCC5_HUMAN	P13010	XRCC5	X-ray repair cross complementing 5	38	38	73.4
29	3.96174	2.02009	sp|P49207|RL34_HUMAN	sp|P49207|RL34_HUMAN	P49207	RPL34	ribosomal protein L34	4	4	21.4
30	3.11531	2.01464	sp|Q14444|CAPR1_HUMAN	sp|Q14444|CAPR1_HUMAN	Q14444	CAPRIN1	cell cycle associated protein 1	7	7	15.2
31	2.24793	1.99427	sp|P84098|RL19_HUMAN	sp|P84098|RL19_HUMAN	P84098	RPL19	ribosomal protein L19	5	5	18.4
32	3.52827	1.97283	sp|P61981|1433G_HUMAN	sp|P61981|1433G_HUMAN	P61981	YWHAG	tyrosine 3-monooxygenase/tryptophan 5-monooxygenase activation protein gamma	9	7	41.7
33	1.74385	1.92519	sp|Q8N163|CCAR2_HUMAN	sp|Q8N163|CCAR2_HUMAN	Q8N163	CCAR2	cell cycle and apoptosis regulator 2	12	12	23.8
34	3.94318	1.90548	sp|Q13310|PABP4_HUMAN	sp|Q13310|PABP4_HUMAN	Q13310	PABPC4	poly(A) binding protein cytoplasmic 4	18	8	32.3
35	2.13185	1.86403	sp|Q9BVA1|TBB2B_HUMAN	sp|Q9BVA1|TBB2B_HUMAN	Q9BVA1	TUBB2B	tubulin beta 2B class IIb	28	1	80.4
36	2.88982	1.85448	sp|P78344|IF4G2_HUMAN	sp|P78344|IF4G2_HUMAN	P78344	EIF4G2	eukaryotic translation initiation factor 4 gamma 2	6	6	8.5
37	1.37894	1.79922	sp|Q9BUF5|TBB6_HUMAN	sp|Q9BUF5|TBB6_HUMAN	Q9BUF5	TUBB6	tubulin beta 6 class V	19	7	57.4
38	2.12333	1.76961	sp|O00425|IF2B3_HUMAN	sp|O00425|IF2B3_HUMAN	O00425	IGF2BP3	insulin like growth factor 2 mRNA binding protein 3	8	6	17.8
39	2.33336	1.76573	sp|Q9Y6G9|DC1L1_HUMAN	sp|Q9Y6G9|DC1L1_HUMAN	Q9Y6G9	DYNC1LI1	dynein cytoplasmic 1 light intermediate chain 1	6	6	19.5
40	2.01157	1.76281	sp|P62877|RBX1_HUMAN	sp|P62877|RBX1_HUMAN	P62877	RBX1	ring-box 1	2	2	17.6
41	1.88338	1.74533	sp|Q8WYQ5|DGCR8_HUMAN	sp|Q8WYQ5|DGCR8_HUMAN	Q8WYQ5	DGCR8	DGCR8 microprocessor complex subunit	6	6	13.8
42	1.32023	1.74208	sp|P48634|PRC2A_HUMAN	sp|P48634|PRC2A_HUMAN	P48634	PRRC2A	proline rich coiled-coil 2A	11	10	8.7
43	1.40597	1.73735	sp|Q92616|GCN1_HUMAN	sp|Q92616|GCN1_HUMAN	Q92616	GCN1	GCN1 activator of EIF2AK4	39	39	18.9
44	3.00293	1.70086	sp|P07437|TBB5_HUMAN;sp|A6NNZ2|TBB8B_HUMAN;sp|Q9H4B7|TBB1_HUMAN;CON__ENSEMBL:ENSBTAP00000025008	sp|P07437|TBB5_HUMAN	P07437	TUBB	tubulin beta class I	29	6	72.5
45	2.66029	1.67545	sp|Q7Z6Z7|HUWE1_HUMAN	sp|Q7Z6Z7|HUWE1_HUMAN	Q7Z6Z7	HUWE1	HECT, UBA and WWE domain containing E3 ubiquitin protein ligase 1	14	14	5.2
46	1.39372	1.6722	sp|P62753|RS6_HUMAN	sp|P62753|RS6_HUMAN	P62753	RPS6	ribosomal protein S6	15	15	48.2
47	1.98342	1.66346	sp|P52292|IMA1_HUMAN	sp|P52292|IMA1_HUMAN	P52292	KPNA2	karyopherin subunit alpha 2	14	14	49.9
48	1.61254	1.59427	sp|P43243|MATR3_HUMAN	sp|P43243|MATR3_HUMAN	P43243	MATR3	matrin 3	14	14	23.5
49	1.36422	1.56645	sp|Q92841|DDX17_HUMAN	sp|Q92841|DDX17_HUMAN	Q92841	DDX17	DEAD-box helicase 17	24	15	35.3
50	2.11104	1.54902	sp|Q9BSD7|NTPCR_HUMAN	sp|Q9BSD7|NTPCR_HUMAN	Q9BSD7	NTPCR	nucleoside-triphosphatase, cancer-related	5	5	40
51	3.37073	1.43278	sp|O95831|AIFM1_HUMAN	sp|O95831|AIFM1_HUMAN	O95831	AIFM1	apoptosis inducing factor mitochondria associated 1	16	16	34.4
