# Supplementary material for: Elucidation of the Cellular Interactome of African Swine Fever Virus Fusion Proteins and Identification of Potential Therapeutic Targets
Source: Viruses. 2023 Apr 29;15(5):1098. doi: 10.3390/v15051098 (PMC10221787; doi:10.3390/v15051098)
Supplement: Supplementary file 1 [file viruses-15-01098-s001.zip › Table S1D E248R Interactome.xlsx]

## Sheet: Sheet1
	-LogPvalue	Log2 Fold change	Protein IDs	Majority protein IDs	Majority protein IDs	Gene Symbol	Description	Peptides	Unique peptides	Sequence coverage [%]
	3.16527	4.76474	E248R	E248R	E248R			10	10	68.5
1	2.8301	4.22868	sp|P19022|CADH2_HUMAN;sp|P55283|CADH4_HUMAN	sp|P19022|CADH2_HUMAN	P19022	CDH2	cadherin 2	17	17	28.4
2	1.36613	3.72443	sp|P68032|ACTC_HUMAN;sp|P63267|ACTH_HUMAN;sp|P62736|ACTA_HUMAN;sp|P68133|ACTS_HUMAN	sp|P68032|ACTC_HUMAN;sp|P63267|ACTH_HUMAN;sp|P62736|ACTA_HUMAN;sp|P68133|ACTS_HUMAN	P68032	ACTC1	actin alpha cardiac muscle 1	26	4	50.7
3	3.91024	2.99318	sp|Q9NS69|TOM22_HUMAN	sp|Q9NS69|TOM22_HUMAN	Q9NS69	TOMM22	translocase of outer mitochondrial membrane 22	6	6	77.5
4	2.13938	2.99123	sp|P50991|TCPD_HUMAN	sp|P50991|TCPD_HUMAN	P50991	CCT4	chaperonin containing TCP1 subunit 4	24	24	58.4
5	1.82466	2.59857	sp|P57088|TMM33_HUMAN	sp|P57088|TMM33_HUMAN	P57088	TMEM33	transmembrane protein 33	10	10	44.5
6	3.11083	2.57629	sp|P36542|ATPG_HUMAN	sp|P36542|ATPG_HUMAN	P36542	ATP5F1C	ATP synthase F1 subunit gamma	9	9	42.6
7	1.83152	2.48696	sp|Q15738|NSDHL_HUMAN	sp|Q15738|NSDHL_HUMAN	Q15738	NSDHL	NAD(P) dependent steroid dehydrogenase-like	13	13	44.5
8	1.31655	2.48628	sp|P42356|PI4KA_HUMAN;sp|A4QPH2|PI4P2_HUMAN;sp|Q8N8J0|PI4P1_HUMAN	sp|P42356|PI4KA_HUMAN	P42356	PI4KA	phosphatidylinositol 4-kinase alpha	32	32	20.8
9	1.59045	2.43661	sp|Q12800|TFCP2_HUMAN;sp|Q9NZI6|TF2L1_HUMAN	sp|Q12800|TFCP2_HUMAN	Q12800	TFCP2	transcription factor CP2	9	8	25.5
10	1.43341	2.41642	sp|P36578|RL4_HUMAN	sp|P36578|RL4_HUMAN	P36578	RPL4	ribosomal protein L4	31	31	57.8
11	1.31173	2.34981	sp|P78527|PRKDC_HUMAN	sp|P78527|PRKDC_HUMAN	P78527	PRKDC	protein kinase, DNA-activated, catalytic subunit	114	114	33.9
12	1.86245	2.3427	sp|Q92616|GCN1_HUMAN	sp|Q92616|GCN1_HUMAN	Q92616	GCN1	GCN1 activator of EIF2AK4	39	39	18.9
13	2.56925	2.26715	sp|Q9NQC3|RTN4_HUMAN	sp|Q9NQC3|RTN4_HUMAN	Q9NQC3	RTN4	reticulon 4	6	6	9.7
14	1.42877	2.24698	sp|P11171|EPB41_HUMAN;sp|Q9H4G0|E41L1_HUMAN	sp|P11171|EPB41_HUMAN	P11171	EPB41	erythrocyte membrane protein band 4.1	38	34	53.9
15	2.27144	2.16899	sp|Q14160|SCRIB_HUMAN	sp|Q14160|SCRIB_HUMAN	Q14160	SCRIB	scribble planar cell polarity protein	26	24	24.3
16	2.18381	2.16	sp|Q08945|SSRP1_HUMAN	sp|Q08945|SSRP1_HUMAN	Q08945	SSRP1	structure specific recognition protein 1	4	4	9
17	1.36279	2.13047	sp|Q9BQE3|TBA1C_HUMAN	sp|Q9BQE3|TBA1C_HUMAN	Q9BQE3	TUBA1C	tubulin alpha 1c	31	4	75.9
18	2.66904	2.12527	sp|P55196|AFAD_HUMAN	sp|P55196|AFAD_HUMAN	P55196	AFDN	afadin, adherens junction formation factor	31	31	26.7
19	1.89733	2.01879	sp|Q14204|DYHC1_HUMAN	sp|Q14204|DYHC1_HUMAN	Q14204	DYNC1H1	dynein cytoplasmic 1 heavy chain 1	54	54	15.3
20	2.64939	2.00802	sp|Q14739|LBR_HUMAN	sp|Q14739|LBR_HUMAN	Q14739	LBR	lamin B receptor	8	8	15
21	1.39139	1.99622	sp|O75592|MYCB2_HUMAN	sp|O75592|MYCB2_HUMAN	O75592	MYCBP2	MYC binding protein 2	39	39	10.8
22	2.10174	1.9743	sp|P12236|ADT3_HUMAN	sp|P12236|ADT3_HUMAN	P12236	SLC25A6	solute carrier family 25 member 6	24	8	65.8
23	1.46674	1.94185	sp|Q9BUN8|DERL1_HUMAN	sp|Q9BUN8|DERL1_HUMAN	Q9BUN8	DERL1	derlin 1	4	4	15.9
24	1.68745	1.93859	sp|Q99880|H2B1L_HUMAN;sp|Q99879|H2B1M_HUMAN;sp|Q99877|H2B1N_HUMAN;sp|Q93079|H2B1H_HUMAN;sp|Q5QNW6|H2B2F_HUMAN;sp|P62807|H2B1C_HUMAN;sp|P58876|H2B1D_HUMAN;sp|P57053|H2BFS_HUMAN;sp|O60814|H2B1K_HUMAN;sp|Q96A08|H2B1A_HUMAN;sp|A0A2R8Y619|H2BE1_HUMAN	sp|Q99880|H2B1L_HUMAN;sp|Q99879|H2B1M_HUMAN;sp|Q99877|H2B1N_HUMAN;sp|Q93079|H2B1H_HUMAN;sp|Q5QNW6|H2B2F_HUMAN;sp|P62807|H2B1C_HUMAN;sp|P58876|H2B1D_HUMAN;sp|P57053|H2BFS_HUMAN;sp|O60814|H2B1K_HUMAN;sp|Q96A08|H2B1A_HUMAN	Q99880	H2BC13	H2B clustered histone 13	6	2	41.3
25	3.54067	1.90844	sp|P11234|RALB_HUMAN	sp|P11234|RALB_HUMAN	P11234	RALB	RAS like proto-oncogene B	14	6	63.6
26	1.96012	1.88957	sp|P61981|1433G_HUMAN	sp|P61981|1433G_HUMAN	P61981	YWHAG	tyrosine 3-monooxygenase/tryptophan 5-monooxygenase activation protein gamma	9	7	41.7
27	2.68839	1.87424	sp|P55209|NP1L1_HUMAN	sp|P55209|NP1L1_HUMAN	P55209	NAP1L1	nucleosome assembly protein 1 like 1	5	3	14.6
28	2.08324	1.81232	sp|P50454|SERPH_HUMAN	sp|P50454|SERPH_HUMAN	P50454	SERPINH1	serpin family H member 1	3	3	11.7
29	1.9388	1.79035	sp|P06241|FYN_HUMAN	sp|P06241|FYN_HUMAN	P06241	FYN	FYN proto-oncogene, Src family tyrosine kinase	21	14	44.5
30	1.3296	1.77335	sp|P16403|H12_HUMAN	sp|P16403|H12_HUMAN	P16403	H1-2	H1.2 linker histone, cluster member	8	3	27.7
31	1.44961	1.71625	sp|P31040|SDHA_HUMAN	sp|P31040|SDHA_HUMAN	P31040	SDHA	succinate dehydrogenase complex flavoprotein subunit A	21	21	40.4
32	1.41794	1.69077	sp|Q9UDY2|ZO2_HUMAN	sp|Q9UDY2|ZO2_HUMAN	Q9UDY2	TJP2	tight junction protein 2	19	19	22.4
33	1.39065	1.63451	sp|O14980|XPO1_HUMAN	sp|O14980|XPO1_HUMAN	O14980	XPO1	exportin 1	26	26	33
34	1.71714	1.59438	sp|Q99959|PKP2_HUMAN	sp|Q99959|PKP2_HUMAN	Q99959	PKP2	plakophilin 2	11	11	19
35	1.35182	1.58512	sp|Q9UI36|DACH1_HUMAN;sp|Q96NX9|DACH2_HUMAN	sp|Q9UI36|DACH1_HUMAN	Q9UI36	DACH1	dachshund family transcription factor 1	7	7	10
36	2.4719	1.54427	sp|P05141|ADT2_HUMAN;sp|Q9H0C2|ADT4_HUMAN	sp|P05141|ADT2_HUMAN	P05141	SLC25A5	solute carrier family 25 member 5	21	8	47
37	3.71934	1.46792	sp|P08195|4F2_HUMAN	sp|P08195|4F2_HUMAN	P08195	SLC3A2	solute carrier family 3 member 2	21	21	37.6
38	3.44666	1.44007	sp|Q9BYI3|HYCCI_HUMAN	sp|Q9BYI3|HYCCI_HUMAN	Q9BYI3	FAM126A	family with sequence similarity 126 member A	7	7	18.6
