# Supplementary material for: Elucidation of the Cellular Interactome of African Swine Fever Virus Fusion Proteins and Identification of Potential Therapeutic Targets
Source: Viruses. 2023 Apr 29;15(5):1098. doi: 10.3390/v15051098 (PMC10221787; doi:10.3390/v15051098)
Supplement: Supplementary file 1 [file viruses-15-01098-s001.zip › Table S2A P34 Enrichment analysis.xlsx]

## Sheet: Sheet1
GroupID	Category	Term	Description	Symbols
1_Summary	Reactome Gene Sets	R-HSA-8873719	RAB geranylgeranylation	RAB1A,RAB2A,RAB4A,RAB5A,RAB6A,RAB5C,RAB7A,RAB11B,RAB21,RAB14,SCARB1,LMAN2,SRPRA,ARL6IP1,SRPRB,ACSL3,HMOX2,VAT1,ARL8B
2_Summary	GO Biological Processes	GO:0010256	endomembrane system organization	RAB1A,RAB2A,SYNGR2,LMAN2,ARL6IP1,ATL3,TOR1AIP1,ARL8B,RTN4,ATL2
3_Summary	Reactome Gene Sets	R-HSA-556833	Metabolism of lipids	CPT2,CYP51A1,ACSL3,ACSL4,RAB4A,RAB5A,SACM1L,NSDHL,RAB14,ORMDL1,GDPD1
4_Summary	WikiPathways	WP4718	Cholesterol metabolism with Bloch and Kandutsch-Russell pathways	CYP51A1,ACSL3,ACSL4,NSDHL,RAB5A,RAB7A,RAB21,NDUFAF2,ARL6IP5
5_Summary	WikiPathways	WP4352	Ciliary landscape	ACSL3,RAB2A,RAB21,RAB14,ARL8B,APMAP
6_Summary	WikiPathways	WP368	Mitochondrial long chain fatty acid beta-oxidation	CPT2,ACSL3,ACSL4,POR,SCARB1,ORMDL1,NDUFAF2,ADPGK,ARL8B,ARL6IP5
7_Summary	GO Biological Processes	GO:0016032	viral process	CANX,SCARB1,RAB1A,RAB5A,RAB7A,ARL8B,RAB14,RAB6A,RAB5C,RAB11B,RAB2A,ACSL3,RAB21,RTN4,NDUFAF2,CPT2,GDPD1,ORMDL1
8_Summary	KEGG Pathway	hsa04141	Protein processing in endoplasmic reticulum	CANX,RPN1,LMAN2,UBXN4,GANAB,RAB1A,COMT,SNRPD2
9_Summary	GO Biological Processes	GO:1901615	organic hydroxy compound metabolic process	SCARB1,COMT,CYP51A1,NSDHL,RDH11,DHRS7,GDPD1
10_Summary	GO Biological Processes	GO:0010817	regulation of hormone levels	ACSL4,POR,RAB1A,RAB11B,RDH11,DHRS7,NDUFAF2,GDPD1
11_Summary	GO Biological Processes	GO:0051668	localization within membrane	SRPRA,RAB7A,RAB11B,ARL6IP5,ARL6IP1,RAB14,SRPRB,RAB6A,TOR1AIP1,RTN4,RPN1
12_Summary	GO Biological Processes	GO:0010970	transport along microtubule	RAB1A,RAB6A,RAB21,ARL8B,RAB4A,LMAN2,RAB14
13_Summary	GO Biological Processes	GO:0006575	cellular modified amino acid metabolic process	CPT2,POR,ARL6IP5,PCYOX1,RAB11B,ARL6IP1,SACM1L
14_Summary	GO Biological Processes	GO:0032940	secretion by cell	CANX,RAB1A,SYNGR2,RAB11B,ARL8B
15_Summary	GO Biological Processes	GO:0055088	lipid homeostasis	SCARB1,RTN4,ORMDL1
16_Summary	GO Biological Processes	GO:0034976	response to endoplasmic reticulum stress	CANX,UBXN4,TMX1
17_Summary	Reactome Gene Sets	R-HSA-211859	Biological oxidations	COMT,CYP51A1,POR
