# Supplementary material for: Elucidation of the Cellular Interactome of African Swine Fever Virus Fusion Proteins and Identification of Potential Therapeutic Targets
Source: Viruses. 2023 Apr 29;15(5):1098. doi: 10.3390/v15051098 (PMC10221787; doi:10.3390/v15051098)
Supplement: Supplementary file 1 [file viruses-15-01098-s001.zip › Table S2B E199L Enrichment analysis.xlsx]

## Sheet: Sheet1
GroupID	Category	Term	Description	Symbols
1_Summary	GO Biological Processes	GO:0048193	Golgi vesicle transport	COPA,LMAN1,NSF,RAB6A,VAMP7,NAPA,VAPB,VAPA,VAMP3,SCAMP1,SEC22B,SCAMP3,PREB,BCAP31,BET1,RAB10,TMED2,LMAN2,TMED10,TMED1,TMEM115,RER1,SCFD1,TMED3,SEC22A,CNIH4,TMED5,TMED7,GOLT1B,RAB14,RAB6B,TMED9,ERGIC1,YIPF5,RAB1B,VTI1A,RAB6D,TMED4,YIPF6,ATP6AP1,CD9,MYH9,RAB2A,SURF4,DEGS1,SYNGR2,EMC2,PDCD6IP,ATP6AP2,ZMPSTE24,EMC8,PRMT5,EMC1,SYNE1,TOR1AIP1,EMC4,TMEM33,EMC3,EMC7,CCDC47,RTN4,LNPK,EMC6,JAGN1,TMEM9,AMFR,…
2_Summary	GO Biological Processes	GO:0006886	intracellular protein transport	ATP6AP1,AUP1,SCARB2,COPA,IPO5,M6PR,NSF,RAB5A,RAB6A,RAB5C,SSR3,STXBP3,SEC62,XPO1,RAB7A,NAPA,STX8,SPCS2,TOMM70,PREB,BCAP31,IPO7,TMED2,TMED10,TMED1,SEC63,VPS45,FAF2,SCFD1,TMED3,SPCS1,TMED5,TMED7,FIS1,RAB14,RAB6B,TMED9,DERL1,HM13,RAB1B,VTI1A,RAB6D,TMED4,TOMM6,PCM1,GPAA1,VAPA,EMC2,EMC8,RAB10,RER1,EMC1,SYNE1,TOR1AIP1,EMC4,EMC3,EMC7,CCDC47,RTN4,DDRGK1,EMC6,UBAC2,SEC11A
3_Summary	GO Biological Processes	GO:1901137	carbohydrate derivative biosynthetic process	ATP5ME,TMEM258,DAD1,DDOST,GALNT2,STT3A,MGAT2,NDUFB6,NDUFB9,NPC1,RPN1,RPN2,SDHB,SLC25A1,GPAA1,TM9SF2,TECR,MPDU1,ATP5MF,MLEC,PIGK,B3GAT3,ALG6,PIGT,DPM3,TMEM165,ELOVL5,MAGT1,RFT1,PIGS,TMTC3,HACD2,STT3B,SLC35B2,AMFR,CANX,LMAN1,RNF5,SSR3,SSR4,SEC62,UBE2G2,BAG2,PREB,BCAP31,LMAN2,SEC63,DERL1,BPNT2,RBM4,RPL3,RPL6,RPL7,RPL18,AIMP1,GCN1,RPL35,COMT,AAAS,TOMM70,SIGMAR1,VPS45
4_Summary	GO Biological Processes	GO:0007029	endoplasmic reticulum organization	LMAN1,VAPB,EMC2,EMC8,RAB10,TMED2,LMAN2,EMC1,EMC4,TMEM33,EMC3,EMC7,CCDC47,RTN4,LNPK,EMC6,JAGN1,ATP6AP1,NPC1,NSF,SSR3,SEC62,RAB7A,RAB11B,VAMP3,TM9SF2,RAB3D,TM9SF4,TOMM70,ARL6IP5,RER1,SEC63,TM9SF3,ATP13A1,TOMM6,RAB14
5_Summary	GO Biological Processes	GO:0034976	response to endoplasmic reticulum stress	AMFR,AUP1,CANX,PTPN1,RNF5,UBE2G2,VAPB,BCAP31,TMED2,FAF2,UFL1,ECPAS,TMCO1,TMEM33,CCDC47,DDRGK1,DERL1,CDK5RAP3,HM13,TMUB1,TMTC3,STT3B,PSMC4,PSMC5,RAB7A,PDCD6IP,ZMPSTE24,PCYOX1,MLEC,ABCB10,AAAS,SLC27A4,PRKDC
6_Summary	GO Biological Processes	GO:0008610	lipid biosynthetic process	CYP51A1,DHCR24,CYB5R3,SCD,DEGS1,GPAA1,CDS2,VAPA,TM9SF2,TECR,PIGK,SPTLC1,EBP,SACM1L,CERS2,HACD3,PIGT,DPM3,BPNT2,SERINC1,ELOVL5,PTDSS2,FAR1,SELENOI,PIGS,HACD2,LCLAT1,CERS6,ORMDL1,RAB5A,SLC25A1,VAPB,RAB14,PIP4P1
7_Summary	GO Biological Processes	GO:0006890	retrograde vesicle-mediated transport, Golgi to endoplasmic reticulum	COPA,RAB6A,SEC22B,LMAN2,TMED10,TMEM115,RER1,SCFD1,RAB6B,ERGIC1,RAB6D
8_Summary	GO Biological Processes	GO:0060341	regulation of cellular localization	IPO5,LMAN1,PCM1,PTPN1,RBM4,VAMP7,TFRC,UBE2G2,XPO1,RAB7A,AAAS,RAB11B,STX8,TM9SF4,PDCD6IP,PREB,BCAP31,PGRMC1,RER1,SCFD1,B3GAT3,FIS1,RTN4,DDRGK1,CDK5RAP3,YIPF5,JAGN1,NDUFAF2,UBAC2,CYP51A1,TOMM70,TMED10
9_Summary	GO Biological Processes	GO:0090407	organophosphate biosynthetic process	ATP5ME,NDUFB6,NDUFB9,SDHB,SLC25A1,GPAA1,CDS2,VAPA,TECR,ATP5MF,PIGK,SPTLC1,SACM1L,PIGT,DPM3,BPNT2,SERINC1,ELOVL5,PTDSS2,FAR1,SELENOI,PIGS,HACD2,LCLAT1,SLC35B2,PIP4P1,TM9SF2
10_Summary	Reactome Gene Sets	R-HSA-8873719	RAB geranylgeranylation	RAB2A,RAB5A,RAB6A,RAB5C,RAB7A,RAB11B,RAB3D,RAB10,RAB14,RAB6B,RAB1B,NSF,PTPN1,STXBP3,VAMP7,PDCD6IP,PREB,LMAN2,SCFD1,YIPF5,CYP51A1,AIMP1,VAMP3,TMED10,JAGN1,NDUFAF2,TFRC,ACAP1,VPS45,STX8
11_Summary	Reactome Gene Sets	R-HSA-1799339	SRP-dependent cotranslational protein targeting to membrane	DDOST,RPL3,RPL6,RPL7,RPL18,RPN1,RPN2,SSR3,SSR4,SPCS2,RPL35,SEC11A,SPCS1,RBM4,SLC25A1,DEGS1,VAPA,AIMP1,TM9SF2,TECR,ATP6AP2,ARL6IP5,SPTLC1,GCN1,NCSTN,CERS2,ELOVL5,HM13,YIPF5,FAR1,ORMDL1,HACD2,CERS6,TCOF1,U2AF2,RSL1D1,CANX,IPO5,XPO1,AAAS,PSMC4,PSMC5,ALCAM,CYP51A1,MYH9,MYL6,MYL12A,HMOX2,PRDX2,BAG2,PREB,SERINC1,PRKDC
12_Summary	GO Biological Processes	GO:0016050	vesicle organization	ATP6AP1,VAMP7,RAB7A,VAPB,VAPA,VAMP3,STX8,SEC22B,PDCD6IP,PREB,ATP6AP2,BET1,TMED2,TMED10,RAB14,TMED9,YIPF5,VTI1A,TMEM9,CD9,NSF,NAPA,FIS1
13_Summary	Reactome Gene Sets	R-HSA-6798695	Neutrophil degranulation	DDOST,CYB5R3,HMOX2,RAB6A,RAB5C,RAP2B,SURF4,RAB7A,DEGS1,VAPA,SCAMP1,RAB3D,MLEC,TOM1,ATP6AP2,PGRMC1,RAB10,FAF2,NCSTN,RAB14,CAND1,MAGT1
14_Summary	Reactome Gene Sets	R-HSA-8980692	RHOA GTPase cycle	ATP6AP1,HMOX2,LMAN1,TFRC,AAAS,VAPB,VAMP3,BCAP31,PGRMC2,FAF2,SCFD1,EMC3,DDRGK1,TPM3,TPM4,RAB7A,TOR1AIP1,STEAP3,DOCK7,MYH9,MYL6,XPO1,MYL12A
15_Summary	GO Biological Processes	GO:0055082	cellular chemical homeostasis	ATP2B1,ATP6AP1,SLC29A1,STXBP3,TFRC,RAB7A,VAPB,RAB11B,TM9SF4,BCAP31,ATP6AP2,ATP6V0A2,FIS1,TMCO1,TMEM165,CCDC47,ATP13A1,RTN4,ORMDL1,SLC30A7,TMEM9,PRDX2,HMOX2,STEAP3,CYB5A,UQCRC1,ATP5MF,NNT,PCYOX1,MAGT1
16_Summary	GO Biological Processes	GO:0006891	intra-Golgi vesicle-mediated transport	COPA,NSF,RAB6A,NAPA,RAB6B,VTI1A,RAB6D,M6PR,VAMP3,ATP6AP1,RAB7A,RAB11B,TOM1,RAB10,GOLT1B,RAB14,RAB5A,STX8,VPS45
17_Summary	GO Biological Processes	GO:0032940	secretion by cell	CANX,M6PR,MYH9,NSF,STXBP3,VAMP7,NAPA,SYNGR2,RAB11B,VAMP3,SCAMP1,RAB3D,PREB,RAB10,TMED10,STEAP3,JAGN1,ATP2B1,COPA,SLC29A1,SCAMP3,SCFD1,RAB14,VTI1A,RAB7A,VAPB,STX8,ATP6AP1,ARL6IP5,TMED2
18_Summary	GO Biological Processes	GO:0035966	response to topologically incorrect protein	AMFR,AUP1,PTPN1,RNF5,VAPB,TMED2,FAF2,ABCB10,DERL1,CDK5RAP3,STT3B,RTN4
19_Summary	GO Biological Processes	GO:0051640	organelle localization	MYH9,PCM1,RAB6A,STXBP3,XPO1,RAB7A,VAPB,RAB11B,VAMP3,STX8,RAB3D,PREB,RAB10,TMED2,TMED10,TMED9,DOCK7,PIP4P1,LMAN1,SEC22B,LMAN2,VAPA
20_Summary	KEGG Pathway	hsa04145	Phagosome	ATP6AP1,CANX,M6PR,RAB5A,RAB5C,TFRC,RAB7A,VAMP3,SEC22B,ATP6V0A2,VAMP7,NAPA,YIPF6,CD9,SCARB2,MYH9,NPC1,SURF4,SCAMP1,TOM1,STX8,VTI1A,RTN4
