# Supplementary material for: Elucidation of the Cellular Interactome of African Swine Fever Virus Fusion Proteins and Identification of Potential Therapeutic Targets
Source: Viruses. 2023 Apr 29;15(5):1098. doi: 10.3390/v15051098 (PMC10221787; doi:10.3390/v15051098)
Supplement: Supplementary file 1 [file viruses-15-01098-s001.zip › Table S2C MGF360-15R Enrichment analysis.xlsx]

## Sheet: Sheet1
GroupID	Category	Term	Description	Symbols
1_Summary	Reactome Gene Sets	R-HSA-2262752	Cellular responses to stress	DYNC1I2,RBBP4,RPL4,RPL10,RPL19,RPL34,RPS6,RPS17,TUBA1A,RBX1,DNAJA2,GCN1,DYNC1LI1,CCAR2,TUBB6,TUBA1C,TUBB2B,DDX3X,EIF4G2,PABPC4,IGF2BP3,LARP1,ILF2,SRP14,PABPC1,KPNA2,DKC1,SNRPD1,CPSF6,ALDH18A1
2_Summary	Reactome Gene Sets	R-HSA-3371497	HSP90 chaperone cycle for steroid hormone receptors (SHR) in the presence of ligand	DYNC1I2,TUBA1A,DNAJA2,DYNC1LI1,TUBB6,TUBA1C,TUBB2B,RBBP4,YWHAG,RBX1,TUBB,CCT4,DKC1,KPNA2,C1QBP,MATR3,HUWE1,RPS6,YTHDF2,AIFM1,YBX3,CAPRIN1
3_Summary	GO Biological Processes	GO:0043487	regulation of RNA stability	DKC1,YBX3,PABPC4,IGF2BP3,LARP1,PUM2,PABPC1,YTHDF2,NAF1,C1QBP,DDX3X,EIF4G2,CAPRIN1,RPL10,GCN1,DDX17,CPSF6,CCAR2,KPNA2,RPS17,RBX1,HUWE1
4_Summary	GO Biological Processes	GO:0022613	ribonucleoprotein complex biogenesis	C1QBP,DDX3X,DKC1,RPL10,RPS6,RPS17,SNRPD1,XRCC5,DDX17,CPSF6,NAF1,CCT4,PUM2,DGCR8,XRCC6,GCN1,DYNC1LI1,KPNA2,AIFM1,IGF2BP3
5_Summary	Reactome Gene Sets	R-HSA-9679506	SARS-CoV Infections	KPNA2,RBBP4,RPS6,RPS17,SNRPD1,YWHAG,RBX1,LARP1,TUBB,PABPC1,XRCC5,C1QBP,YTHDF2
6_Summary	CORUM	CORUM:1332	Large Drosha complex	DDX3X,ILF2,DDX17,DGCR8,C1QBP,RPL10,XRCC5,PUM2,YTHDF2,TUBB,PABPC1
7_Summary	CORUM	CORUM:351	Spliceosome	DDX3X,SNRPD1,DDX17,IGF2BP3,CPSF6,PABPC1,C1QBP,DKC1,YTHDF2,CCAR2,PABPC4
8_Summary	CORUM	CORUM:5183	DNA-PK-Ku-eIF2-NF90-NF45 complex	XRCC6,ILF2,XRCC5,MATR3,DDX3X,SRP14,HUWE1,DYNC1LI1,TUBB,DKC1,RBBP4,YBX3,RBX1,TMEM109,C1QBP,PUM2,YTHDF2,KPNA2,CCAR2,GCN1,YWHAG
9_Summary	CORUM	CORUM:1183	CDC5L complex	ILF2,SNRPD1,GCN1
10_Summary	GO Biological Processes	GO:0071470	cellular response to osmotic stress	DDX3X,XRCC5,YBX3,CCAR2,AIFM1,RBX1,HUWE1,C1QBP,RPS6,TMEM109,KPNA2,SRP14,SERPINH1,EIF4G2
11_Summary	Reactome Gene Sets	R-HSA-9679191	Potential therapeutics for SARS	RBBP4,RBX1,TUBB
12_Summary	GO Biological Processes	GO:0060284	regulation of cell development	C1QBP,EIF4G2,CAPRIN1,XRCC5,YTHDF2
13_Summary	WikiPathways	WP3888	VEGFA-VEGFR2 signaling pathway	EIF4G2,RPS6,PABPC1,TUBA1C
14_Summary	GO Biological Processes	GO:0006605	protein targeting	SRP14,YWHAG,AIFM1
