# Supplementary material for: Elucidation of the Cellular Interactome of African Swine Fever Virus Fusion Proteins and Identification of Potential Therapeutic Targets
Source: Viruses. 2023 Apr 29;15(5):1098. doi: 10.3390/v15051098 (PMC10221787; doi:10.3390/v15051098)
Supplement: Supplementary file 1 [file viruses-15-01098-s001.zip › Table S2D E248R Enrichment analysis.xlsx]

## Sheet: Sheet1
GroupID	Category	Term	Description	Symbols
1_Summary	Reactome Gene Sets	R-HSA-194315	Signaling by Rho GTPases	ACTC1,DYNC1H1,LBR,XPO1,YWHAG,H2BC13,TJP2,SCRIB,TUBA1C,ATP5F1C,CCT4,H1-2,RPL4,GCN1,TOMM22,EPB41,RALB,DERL1,FYN
2_Summary	KEGG Pathway	hsa05020	Prion disease	SLC25A5,SLC25A6,ATP5F1C,FYN,SDHA,TUBA1C,RTN4,SSRP1,XPO1,DERL1,TJP2,TOMM22,RPL4,H2BC13,SLC3A2
3_Summary	GO Biological Processes	GO:0060341	regulation of cellular localization	CDH2,DYNC1H1,EPB41,FYN,RALB,XPO1,CCT4,RTN4
4_Summary	GO Biological Processes	GO:0072659	protein localization to plasma membrane	CDH2,AFDN,PKP2,SCRIB,FAM126A,TOMM22,TJP2,TUBA1C,FYN
5_Summary	CORUM	CORUM:1183	CDC5L complex	DYNC1H1,PRKDC,GCN1,ACTC1
6_Summary	WikiPathways	WP3888	VEGFA-VEGFR2 signaling pathway	EPB41,FYN,AFDN,NAP1L1,TFCP2,TUBA1C,YWHAG,CDH2
7_Summary	GO Biological Processes	GO:0006334	nucleosome assembly	H1-2,NAP1L1,SSRP1,H2BC13
8_Summary	WikiPathways	WP4657	22q11.2 copy number variation syndrome	ACTC1,PI4KA,XPO1,RTN4,FYN,PKP2,CDH2,TJP2,PRKDC,SERPINH1,DYNC1H1
9_Summary	Canonical Pathways	M136	PID FOXO PATHWAY	RALB,XPO1,YWHAG,SCRIB,TOMM22,DERL1,H2BC13
10_Summary	Reactome Gene Sets	R-HSA-8866654	E3 ubiquitin ligases ubiquitinate target proteins	PRKDC,H2BC13,DERL1,CCT4,RTN4
11_Summary	GO Biological Processes	GO:0032092	positive regulation of protein binding	EPB41,RALB,DERL1
12_Summary	CORUM	CORUM:3055	Nop56p-associated pre-rRNA complex	SLC25A5,NAP1L1,RPL4
13_Summary	Reactome Gene Sets	R-HSA-8980692	RHOA GTPase cycle	ACTC1,LBR,TJP2,SCRIB
14_Summary	KEGG Pathway	hsa05014	Amyotrophic lateral sclerosis	ATP5F1C,SDHA,DERL1,TUBA1C,PI4KA,FAM126A,TJP2
15_Summary	Reactome Gene Sets	R-HSA-109581	Apoptosis	H1-2,YWHAG,TJP2
16_Summary	GO Biological Processes	GO:0046649	lymphocyte activation	SLC25A5,FYN,PRKDC,SCRIB,CDH2,RTN4,YWHAG,EPB41,TOMM22,NSDHL,RALB,MYCBP2
17_Summary	GO Biological Processes	GO:0031396	regulation of protein ubiquitination	FYN,MYCBP2,DERL1
18_Summary	GO Biological Processes	GO:0010638	positive regulation of organelle organization	SLC25A5,DYNC1H1,RALB,CCT4
19_Summary	GO Biological Processes	GO:0051052	regulation of DNA metabolic process	DACH1,H1-2,PRKDC,CCT4
20_Summary	GO Biological Processes	GO:0008610	lipid biosynthetic process	LBR,PI4KA,NSDHL,FAM126A
