# Supplementary material for: Elucidation of the Cellular Interactome of African Swine Fever Virus Fusion Proteins and Identification of Potential Therapeutic Targets
Source: Viruses. 2023 Apr 29;15(5):1098. doi: 10.3390/v15051098 (PMC10221787; doi:10.3390/v15051098)
Supplement: Supplementary file 1 [file viruses-15-01098-s001.zip › Table S3 Network and MCODE components.xlsx]

## Sheet: S3A P34
Network P34	Annotation
MyList	R-HSA-8873719|RAB geranylgeranylation|-16.0;R-HSA-9007101|Rab regulation of trafficking|-11.4;R-HSA-8854214|TBC/RABGAPs|-10.6
MyList_MCODE_ALL	R-HSA-8873719|RAB geranylgeranylation|-14.7;R-HSA-8876198|RAB GEFs exchange GTP for GDP on RABs|-10.9;R-HSA-9007101|Rab regulation of trafficking|-10.2
MCODE_1	R-HSA-8873719|RAB geranylgeranylation|-14.7;R-HSA-8876198|RAB GEFs exchange GTP for GDP on RABs|-10.9;R-HSA-9007101|Rab regulation of trafficking|-10.2

## Sheet: S3B E199L
Network E199L	Annotation
MyList	GO:0048193|Golgi vesicle transport|-34.7;GO:0010256|endomembrane system organization|-32.2;GO:0006888|endoplasmic reticulum to Golgi vesicle-mediated transport|-30.4
MCODE_ALL	GO:0048193|Golgi vesicle transport|-31.6;GO:0006888|endoplasmic reticulum to Golgi vesicle-mediated transport|-31.0;GO:0010256|endomembrane system organization|-30.2
MCODE_1	GO:0006886|intracellular protein transport|-14.3;hsa04141|Protein processing in endoplasmic reticulum|-11.8;GO:0048193|Golgi vesicle transport|-11.4
MCODE_2	R-HSA-445355|Smooth Muscle Contraction|-11.6;R-HSA-397014|Muscle contraction|-9.0;GO:0010256|endomembrane system organization|-8.6
MCODE_3	GO:0045050|protein insertion into ER membrane by stop-transfer membrane-anchor sequence|-9.8;GO:0007029|endoplasmic reticulum organization|-9.7;GO:0090150|establishment of protein localization to membrane|-8.9
MCODE_4	CORUM:308|60S ribosomal subunit, cytoplasmic|-10.7;GO:0007030|Golgi organization|-10.2;CORUM:306|Ribosome, cytoplasmic|-9.5
MCODE_5	CORUM:994|GAA1-GPI8-PIGT-PIG-PIGS complex|-15.8;GO:0016255|attachment of GPI anchor to protein|-15.4;R-HSA-162791|Attachment of GPI anchor to uPAR|-15.0
MCODE_6	WP623|Oxidative phosphorylation|-8.1;hsa00190|Oxidative phosphorylation|-7.1

## Sheet: S3C MGF360-15R 
Network MGF360-15R	Annotation
MyList	R-HSA-2262752|Cellular responses to stress|-14.4;R-HSA-8953897|Cellular responses to stimuli|-14.3;GO:0006412|translation|-12.1
MyList_MCODE_ALL	R-HSA-2262752|Cellular responses to stress|-14.8;R-HSA-8953897|Cellular responses to stimuli|-14.7;CORUM:3055|Nop56p-associated pre-rRNA complex|-13.4
MCODE_1	R-HSA-3371497|HSP90 chaperone cycle for steroid hormone receptors (SHR) in the presence of ligand|-14.2;R-HSA-9646399|Aggrephagy|-11.9;R-HSA-6811436|COPI-independent Golgi-to-ER retrograde traffic|-11.6
MCODE_2	R-HSA-1799339|SRP-dependent cotranslational protein targeting to membrane|-17.1;CORUM:306|Ribosome, cytoplasmic|-14.7;R-HSA-156902|Peptide chain elongation|-14.4
MCODE_4	R-HSA-6798695|Neutrophil degranulation|-4.8;GO:0006259|DNA metabolic process|-4.2

## Sheet: S3D E248R
Network E248R	Annotation
MyList	R-HSA-194315|Signaling by Rho GTPases|-7.0;R-HSA-9716542|Signaling by Rho GTPases, Miro GTPases and RHOBTB3|-6.9;hsa05020|Prion disease|-6.1
MyList_MCODE_ALL	WP111|Electron transport chain: OXPHOS system in mitochondria|-5.3;R-HSA-162909|Host Interactions of HIV factors|-5.0;hsa05022|Pathways of neurodegeneration - multiple diseases|-4.9
MCODE_1	WP111|Electron transport chain: OXPHOS system in mitochondria|-5.8;R-HSA-162909|Host Interactions of HIV factors|-5.6;R-HSA-168255|Influenza Infection|-5.3
